# Supplementary material for: Determinants of stadium attendance in Italian Serie A: New evidence based on fan expectations
Source: PLoS One. 2021 Dec 14;16(12):e0261419. doi: 10.1371/journal.pone.0261419 (PMC8670676; doi:10.1371/journal.pone.0261419)
Supplement: S1 File — This log file shows all the regressions and tests conducted on Stata. (LOG) [file pone.0261419.s003.log]

--------------------------------------------------------------------------------------------------
      name:  <unnamed>
       log:  C:\Users\franc\OneDrive - Leeds Beckett University\Documents\Francesco organised\Rese
> arch\Competitive intensity\Fan expectations\2020\POS One\Resubmission\S3 all regressions_edited.
> log
  log type:  text
 opened on:  18 Nov 2021, 16:13:12

. use "C:\Users\franc\OneDrive - Leeds Beckett University\Documents\Francesco organised\Research\C
> ompetitive intensity\Fan expectations\2020\POS One\full dataset.dta"

. do "C:\Users\franc\AppData\Local\Temp\STD4b08_000000.tmp"

. reg gametickets homeu totalhomefans totalawayfans distance substitutes temperature humidity rain
>  storm fog snow working_day sataft sateve satnig sunaft suneve sunnig noon fixture homerank away
> rank home_wages away_wages home_promotion away_promotion goalaverage rivalry outcomeuncertainty 
> ncsprize pcsprize  top  middle bottom 

      Source |       SS           df       MS      Number of obs   =     2,498
-------------+----------------------------------   F(34, 2463)     =     71.41
       Model |  1.1309e+11        34  3.3261e+09   Prob > F        =    0.0000
    Residual |  1.1473e+11     2,463  46579505.8   R-squared       =    0.4964
-------------+----------------------------------   Adj R-squared   =    0.4895
       Total |  2.2781e+11     2,497  91234671.3   Root MSE        =    6824.9

------------------------------------------------------------------------------------
       gametickets | Coefficient  Std. err.      t    P>|t|     [95% conf. interval]
-------------------+----------------------------------------------------------------
  homeunemployment |    483.388   30.28827    15.96   0.000     423.9948    542.7811
     totalhomefans |   .0001362   .0001753     0.78   0.437    -.0002075    .0004799
     totalawayfans |   .0014524   .0001712     8.49   0.000     .0011167     .001788
          distance |  -1.881746   .5616621    -3.35   0.001    -2.983125   -.7803672
       substitutes |  -119.6705   75.82361    -1.58   0.115    -268.3551    29.01409
       temperature |   58.69608   27.27827     2.15   0.032     5.205376    112.1868
          humidity |   6.649258   12.10305     0.55   0.583    -17.08395    30.38246
              rain |  -631.7938   335.0406    -1.89   0.059    -1288.784    25.19643
             storm |   -158.117   540.4798    -0.29   0.770    -1217.959    901.7249
               fog |   1483.016   448.6909     3.31   0.001     603.1655    2362.866
              snow |  -2043.476   1466.001    -1.39   0.163    -4918.199    831.2464
       working_day |  -2569.552    1085.01    -2.37   0.018    -4697.178   -441.9264
            sataft |  -326.9243    1232.01    -0.27   0.791    -2742.806    2088.958
            sateve |  -1484.992   1134.174    -1.31   0.191    -3709.025    739.0404
            satnig |  -903.8858   1133.485    -0.80   0.425    -3126.568    1318.797
            sunaft |  -858.8228   1080.398    -0.79   0.427    -2977.405     1259.76
            suneve |  -212.7664   1239.699    -0.17   0.864    -2643.727    2218.194
            sunnig |  -384.4077   1125.904    -0.34   0.733    -2592.224    1823.409
              noon |  -728.5194    1142.75    -0.64   0.524    -2969.369     1512.33
           fixture |   124.8944   15.64391     7.98   0.000     94.21786     155.571
          homerank |   -268.981   46.71251    -5.76   0.000    -360.5808   -177.3811
          awayrank |   63.36358   39.74848     1.59   0.111    -14.58031    141.3075
        home_wages |   66.06814   9.437139     7.00   0.000     47.56259    84.57369
        away_wages |  -.6965364   9.175941    -0.08   0.939    -18.68989    17.29682
    home_promotion |    -1081.5   421.7515    -2.56   0.010    -1908.524   -254.4758
    away_promotion |   517.9136   426.8123     1.21   0.225    -319.0344    1354.862
       goalaverage |   1165.659   314.9393     3.70   0.000     548.0856    1783.232
           rivalry |   3559.773   530.0413     6.72   0.000     2520.401    4599.146
outcomeuncertainty |  -2013.474   783.2579    -2.57   0.010    -3549.386   -477.5617
          ncsprize |  -552.8481   507.4186    -1.09   0.276    -1547.859     442.163
          pcsprize |  -449.4677   609.0977    -0.74   0.461    -1643.864    744.9288
               top |   4374.225   507.6542     8.62   0.000     3378.752    5369.698
            middle |   1234.832   459.4113     2.69   0.007     333.9602    2135.705
            bottom |    2320.19   444.3973     5.22   0.000     1448.759    3191.621
             _cons |   -4453.82   2111.495    -2.11   0.035     -8594.31   -313.3304
------------------------------------------------------------------------------------

. 
. vif

    Variable |       VIF       1/VIF  
-------------+----------------------
      sunaft |     14.59    0.068540
 working_day |      8.68    0.115227
  home_wages |      6.87    0.145605
      sunnig |      6.68    0.149669
  away_wages |      6.50    0.153736
      satnig |      5.85    0.170948
      sateve |      5.65    0.176867
totalhomef~s |      5.59    0.178899
totalawayf~s |      5.32    0.187850
        noon |      5.32    0.187884
    homerank |      3.87    0.258421
      suneve |      3.77    0.265315
      sataft |      3.60    0.277434
 goalaverage |      2.79    0.357839
    awayrank |      2.79    0.358365
         top |      2.40    0.416545
 substitutes |      1.65    0.607152
    humidity |      1.60    0.624539
      bottom |      1.58    0.633818
outcomeunc~y |      1.56    0.640071
      middle |      1.52    0.659602
        rain |      1.41    0.707480
    distance |      1.41    0.707503
     fixture |      1.41    0.709879
homeunempl~t |      1.40    0.711867
 temperature |      1.37    0.731445
         fog |      1.32    0.757920
     rivalry |      1.29    0.775824
away_promo~n |      1.24    0.804058
home_promo~n |      1.22    0.819862
       storm |      1.20    0.832600
    ncsprize |      1.15    0.869730
    pcsprize |      1.12    0.896074
        snow |      1.05    0.951077
-------------+----------------------
    Mean VIF |      3.38

. 
. *sunaft removed due to collinearity
. 
. reg ltickets lhomeu ltotalhomefans ltotalawayfans ldistance lsubstitutes ltemperature lhumidity 
> rain storm fog snow working_day sataft sateve satnig suneve sunnig noon fixture fixture2 homeran
> k awayrank loghomewages logawaywages home_promotion away_promotion lgoalaverage rivalry logoutco
> meuncertainty ncsprize pcsprize  top  middle bottom s2012-s2018
note: s2012 omitted because of collinearity.

      Source |       SS           df       MS      Number of obs   =     2,498
-------------+----------------------------------   F(40, 2457)     =     81.30
       Model |  1361.81919        40  34.0454798   Prob > F        =    0.0000
    Residual |  1028.91428     2,457  .418768532   R-squared       =    0.5696
-------------+----------------------------------   Adj R-squared   =    0.5626
       Total |  2390.73347     2,497   .95744232   Root MSE        =    .64712

---------------------------------------------------------------------------------------
             ltickets | Coefficient  Std. err.      t    P>|t|     [95% conf. interval]
----------------------+----------------------------------------------------------------
               lhomeu |    .258956   .0356337     7.27   0.000     .1890808    .3288311
       ltotalhomefans |   .1601565   .0184397     8.69   0.000     .1239977    .1963154
       ltotalawayfans |   .0576999   .0176078     3.28   0.001     .0231723    .0922276
            ldistance |  -.0553059   .0076272    -7.25   0.000    -.0702624   -.0403495
         lsubstitutes |  -.0328227   .0322945    -1.02   0.310    -.0961499    .0305046
         ltemperature |   .0388427    .045542     0.85   0.394    -.0504619    .1281474
            lhumidity |   .1979167   .0693475     2.85   0.004     .0619311    .3339024
                 rain |  -.1140827    .031233    -3.65   0.000    -.1753284   -.0528369
                storm |  -.0086586   .0516863    -0.17   0.867    -.1100118    .0926945
                  fog |   .0943895    .041872     2.25   0.024     .0122815    .1764974
                 snow |  -.1558844   .1421069    -1.10   0.273    -.4345461    .1227773
          working_day |  -.1879021   .0410113    -4.58   0.000    -.2683225   -.1074818
               sataft |   .0868681     .06505     1.34   0.182    -.0406903    .2144265
               sateve |    .041221   .0552346     0.75   0.456    -.0670903    .1495322
               satnig |  -.0030752   .0567633    -0.05   0.957     -.114384    .1082336
               suneve |   .0756879   .0683483     1.11   0.268    -.0583384    .2097141
               sunnig |  -.0341728   .0521348    -0.66   0.512    -.1364054    .0680598
                 noon |   .0799044   .0574807     1.39   0.165    -.0328112    .1926201
              fixture |  -.0155789   .0084254    -1.85   0.065    -.0321005    .0009428
             fixture2 |   .0006307   .0001988     3.17   0.002     .0002409    .0010204
             homerank |  -.0166856   .0045812    -3.64   0.000    -.0256691   -.0077022
             awayrank |  -.0075186   .0039569    -1.90   0.058    -.0152777    .0002405
         loghomewages |   .3143212   .0475425     6.61   0.000     .2210937    .4075486
         logawaywages |   .2966656   .0451023     6.58   0.000     .2082232     .385108
       home_promotion |   .0683021   .0410376     1.66   0.096    -.0121698     .148774
       away_promotion |   .1670362   .0413304     4.04   0.000     .0859902    .2480823
         lgoalaverage |   .1285994   .1104843     1.16   0.245    -.0880526    .3452513
              rivalry |   .0525921   .0569169     0.92   0.356     -.059018    .1642021
logoutcomeuncertainty |   .6334074   .0992229     6.38   0.000     .4388383    .8279766
             ncsprize |  -.0042378    .048213    -0.09   0.930    -.0987801    .0903046
             pcsprize |   .0080788   .0578207     0.14   0.889    -.1053036    .1214613
                  top |   .2400432   .0481566     4.98   0.000     .1456115     .334475
               middle |   .0678162   .0435536     1.56   0.120    -.0175893    .1532218
               bottom |   .2022351   .0427649     4.73   0.000     .1183762    .2860941
                s2012 |          0  (omitted)
                s2013 |  -.0246865   .0498339    -0.50   0.620    -.1224072    .0730342
                s2014 |  -.0608498   .0502302    -1.21   0.226    -.1593476     .037648
                s2015 |  -.0200103   .0505699    -0.40   0.692    -.1191744    .0791537
                s2016 |   .0586329   .0507823     1.15   0.248    -.0409475    .1582134
                s2017 |   .1431587   .0509845     2.81   0.005     .0431818    .2431357
                s2018 |    .112992   .0519232     2.18   0.030     .0111743    .2148097
                _cons |    4.64703   .5287052     8.79   0.000     3.610276    5.683784
---------------------------------------------------------------------------------------

. 
. *breusch pagan test
. 
. estat hettest

Breusch–Pagan/Cook–Weisberg test for heteroskedasticity 
Assumption: Normal error terms
Variable: Fitted values of ltickets

H0: Constant variance

    chi2(1) =  15.78
Prob > chi2 = 0.0001

. 
. *null hypothesis (homoskedasticity) rejected: we are going to use robust estimators
. 
end of do-file

. clear

. use "C:\Users\franc\OneDrive - Leeds Beckett University\Documents\Francesco organised\Research\C
> ompetitive intensity\Fan expectations\2020\POS One\1-7 ap.dta"

. do "C:\Users\franc\AppData\Local\Temp\STD4b08_000000.tmp"

. metobit ltickets lhomeu ltotalhomefans ltotalawayfans ldistance lsubstitutes ltemperature lhumid
> ity rain storm fog snow working_day sataft sateve satnig suneve sunnig noon fixture fixture2 hom
> erank awayrank loghomewages logawaywages home_promotion away_promotion lgoalaverage rivalry logo
> utcomeuncertainty ncsprize pcsprize  top  middle bottom s2012-s2018, ul(lrem) vce(robust)
note: home_promotion omitted because of collinearity.
note: s2018 omitted because of collinearity.

Refining starting values:

Grid node 0:   log likelihood = -684.60596

Fitting full model:

Iteration 0:   log pseudolikelihood = -684.60596  
Iteration 1:   log pseudolikelihood =  -684.3408  
Iteration 2:   log pseudolikelihood = -684.34072  
Iteration 3:   log pseudolikelihood = -684.34072  

Tobit regression                                Number of obs     =        877
                                                   Uncensored     =        873
Limits: Lower = -inf                               Left-censored  =          0
        Upper = lrem                               Right-censored =          4

                                                Wald chi2(39)     =    1217.99
Log pseudolikelihood = -684.34072               Prob > chi2       =     0.0000
---------------------------------------------------------------------------------------
                      |               Robust
             ltickets | Coefficient  std. err.      z    P>|z|     [95% conf. interval]
----------------------+----------------------------------------------------------------
               lhomeu |   .7744927   .0510967    15.16   0.000     .6743451    .8746404
       ltotalhomefans |    .382719   .0430114     8.90   0.000     .2984183    .4670198
       ltotalawayfans |   .0167457   .0230605     0.73   0.468     -.028452    .0619435
            ldistance |  -.0396904   .0093961    -4.22   0.000    -.0581063   -.0212744
         lsubstitutes |  -.0511459   .0432776    -1.18   0.237    -.1359684    .0336765
         ltemperature |   .2115832   .0694574     3.05   0.002     .0754492    .3477173
            lhumidity |   .1362582   .0975912     1.40   0.163    -.0550171    .3275335
                 rain |  -.0970574   .0433372    -2.24   0.025    -.1819968    -.012118
                storm |    .032264   .0676352     0.48   0.633    -.1002986    .1648266
                  fog |   .0772013   .0548025     1.41   0.159    -.0302096    .1846122
                 snow |  -.0781667   .1381297    -0.57   0.571     -.348896    .1925626
          working_day |  -.3871943   .0596546    -6.49   0.000    -.5041152   -.2702734
               sataft |   .0053828   .0934725     0.06   0.954      -.17782    .1885855
               sateve |  -.1732044   .0815249    -2.12   0.034    -.3329903   -.0134185
               satnig |  -.0927385   .0643275    -1.44   0.149    -.2188181    .0333411
               suneve |  -.0484082   .0777193    -0.62   0.533    -.2007354    .1039189
               sunnig |  -.2242352   .0619858    -3.62   0.000    -.3457252   -.1027453
                 noon |  -.0624557    .095286    -0.66   0.512    -.2492128    .1243014
              fixture |  -.0043595   .0120587    -0.36   0.718    -.0279941     .019275
             fixture2 |   .0003755   .0002851     1.32   0.188    -.0001832    .0009343
             homerank |  -.0119054    .008916    -1.34   0.182    -.0293806    .0055697
             awayrank |   -.003052    .005396    -0.57   0.572     -.013628     .007524
         loghomewages |  -.1849892    .098394    -1.88   0.060    -.3778379    .0078594
         logawaywages |   .2688386   .0599753     4.48   0.000     .1512892    .3863881
       home_promotion |          0  (omitted)
       away_promotion |   .2245718   .0540859     4.15   0.000     .1185653    .3305782
         lgoalaverage |  -.1403496   .1596336    -0.88   0.379    -.4532257    .1725265
              rivalry |  -.0684261   .0653357    -1.05   0.295    -.1964817    .0596294
logoutcomeuncertainty |  -.7077651   .2124198    -3.33   0.001      -1.1241     -.29143
             ncsprize |  -.0153544   .0535308    -0.29   0.774     -.120273    .0895641
             pcsprize |   .0931289   .0636827     1.46   0.144    -.0316869    .2179447
                  top |   .3168974   .0545031     5.81   0.000     .2100733    .4237216
               middle |   .1723212   .0524342     3.29   0.001     .0695521    .2750904
               bottom |   .0488465   .1484052     0.33   0.742    -.2420222    .3397153
                s2012 |  -.4608897   .0784915    -5.87   0.000    -.6147302   -.3070492
                s2013 |   -.299901   .0678939    -4.42   0.000    -.4329706   -.1668313
                s2014 |  -.3950632   .0668197    -5.91   0.000    -.5260274    -.264099
                s2015 |  -.3933099    .066002    -5.96   0.000    -.5226715   -.2639483
                s2016 |  -.1896975   .0606836    -3.13   0.002    -.3086352   -.0707598
                s2017 |  -.0321924   .0722807    -0.45   0.656    -.1738599    .1094752
                s2018 |          0  (omitted)
                _cons |   1.836025   .8951039     2.05   0.040     .0816539    3.590397
----------------------+----------------------------------------------------------------
       var(e.ltickets)|   .2799303   .0305005                      .2261025    .3465729
---------------------------------------------------------------------------------------

. 
. metobit ltickets lhomeu ltotalhomefans ltotalawayfans ldistance lsubstitutes ltemperature lhumid
> ity rain storm fog snow working_day sataft sateve satnig suneve sunnig noon fixture fixture2 hom
> erank awayrank loghomewages logawaywages home_promotion away_promotion lgoalaverage rivalry logo
> utcomeuncertainty ncsprize pcsprize  top_i middle_i bottom_i  s2012-s2018, ul(lrem) vce(robust)
note: home_promotion omitted because of collinearity.
note: s2018 omitted because of collinearity.

Refining starting values:

Grid node 0:   log likelihood = -679.99248

Fitting full model:

Iteration 0:   log pseudolikelihood = -679.99248  
Iteration 1:   log pseudolikelihood = -679.72821  
Iteration 2:   log pseudolikelihood = -679.72813  
Iteration 3:   log pseudolikelihood = -679.72813  

Tobit regression                                Number of obs     =        877
                                                   Uncensored     =        873
Limits: Lower = -inf                               Left-censored  =          0
        Upper = lrem                               Right-censored =          4

                                                Wald chi2(39)     =    1274.74
Log pseudolikelihood = -679.72813               Prob > chi2       =     0.0000
---------------------------------------------------------------------------------------
                      |               Robust
             ltickets | Coefficient  std. err.      z    P>|z|     [95% conf. interval]
----------------------+----------------------------------------------------------------
               lhomeu |   .7816708   .0499378    15.65   0.000     .6837945    .8795471
       ltotalhomefans |   .3861834   .0435691     8.86   0.000     .3007894    .4715773
       ltotalawayfans |   .0133838    .022618     0.59   0.554    -.0309467    .0577143
            ldistance |  -.0417049   .0094847    -4.40   0.000    -.0602945   -.0231153
         lsubstitutes |  -.0480826    .043159    -1.11   0.265    -.1326726    .0365075
         ltemperature |   .2004731   .0671587     2.99   0.003     .0688445    .3321016
            lhumidity |   .0972092   .0928132     1.05   0.295    -.0847013    .2791197
                 rain |   -.089327    .042819    -2.09   0.037    -.1732507   -.0054033
                storm |   .0376251   .0674035     0.56   0.577    -.0944833    .1697334
                  fog |   .0755777   .0555042     1.36   0.173    -.0332086    .1843639
                 snow |  -.0104266   .1284953    -0.08   0.935    -.2622728    .2414195
          working_day |  -.3766885   .0592341    -6.36   0.000    -.4927852   -.2605919
               sataft |   .0283503   .0921758     0.31   0.758    -.1523109    .2090114
               sateve |  -.1499487   .0810024    -1.85   0.064    -.3087106    .0088132
               satnig |  -.0914603   .0649136    -1.41   0.159    -.2186887     .035768
               suneve |  -.0527958   .0797944    -0.66   0.508    -.2091899    .1035984
               sunnig |  -.2177524   .0623234    -3.49   0.000     -.339904   -.0956008
                 noon |  -.0321418   .0970779    -0.33   0.741    -.2224109    .1581273
              fixture |  -.0128582   .0116568    -1.10   0.270    -.0357051    .0099887
             fixture2 |   .0005948   .0002767     2.15   0.032     .0000525    .0011371
             homerank |  -.0141555   .0086983    -1.63   0.104    -.0312039    .0028929
             awayrank |  -.0023008   .0054041    -0.43   0.670    -.0128926    .0082911
         loghomewages |  -.2018184   .0991135    -2.04   0.042    -.3960773   -.0075595
         logawaywages |   .2855114   .0597667     4.78   0.000     .1683708     .402652
       home_promotion |          0  (omitted)
       away_promotion |   .2277076     .05361     4.25   0.000     .1226339    .3327813
         lgoalaverage |  -.2293875   .1585958    -1.45   0.148    -.5402295    .0814545
              rivalry |  -.0646657   .0645486    -1.00   0.316    -.1911787    .0618473
logoutcomeuncertainty |  -.7033023   .2161243    -3.25   0.001    -1.126898   -.2797065
             ncsprize |   .0364877   .0513341     0.71   0.477    -.0641252    .1371007
             pcsprize |    .142733   .0624802     2.28   0.022      .020274    .2651919
                top_i |   .4193766   .0609096     6.89   0.000     .2999961    .5387572
             middle_i |   .2227405   .0727667     3.06   0.002     .0801204    .3653606
             bottom_i |   .1611495   .1268423     1.27   0.204    -.0874568    .4097559
                s2012 |  -.4529513   .0789187    -5.74   0.000    -.6076292   -.2982735
                s2013 |  -.2811397   .0678691    -4.14   0.000    -.4141608   -.1481186
                s2014 |  -.3843896   .0651565    -5.90   0.000     -.512094   -.2566852
                s2015 |  -.4062042   .0643166    -6.32   0.000    -.5322625    -.280146
                s2016 |  -.1739209   .0600965    -2.89   0.004     -.291708   -.0561338
                s2017 |  -.0080008   .0724667    -0.11   0.912     -.150033    .1340314
                s2018 |          0  (omitted)
                _cons |   2.044728     .89194     2.29   0.022      .296558    3.792899
----------------------+----------------------------------------------------------------
       var(e.ltickets)|   .2769501   .0298419                      .2242244     .342074
---------------------------------------------------------------------------------------

. 
end of do-file

. clear

. use "C:\Users\franc\OneDrive - Leeds Beckett University\Documents\Francesco organised\Research\C
> ompetitive intensity\Fan expectations\2020\POS One\1-7 ap t3.dta"

. do "C:\Users\franc\AppData\Local\Temp\STD4b08_000000.tmp"

. metobit ltickets lhomeu ltotalhomefans ltotalawayfans ldistance lsubstitutes ltemperature lhumid
> ity rain storm fog snow working_day sataft sateve satnig suneve sunnig noon fixture fixture2 hom
> erank awayrank loghomewages logawaywages home_promotion away_promotion lgoalaverage rivalry logo
> utcomeuncertainty ncsprize pcsprize top_ii middle_ii bottom_ii  s2012-s2018, ul(lrem) vce(robust
> )
note: home_promotion omitted because of collinearity.
note: s2018 omitted because of collinearity.

Refining starting values:

Grid node 0:   log likelihood =  -667.2329

Fitting full model:

Iteration 0:   log pseudolikelihood =  -667.2329  
Iteration 1:   log pseudolikelihood =  -666.9628  
Iteration 2:   log pseudolikelihood = -666.96271  
Iteration 3:   log pseudolikelihood = -666.96271  

Tobit regression                                Number of obs     =        855
                                                   Uncensored     =        851
Limits: Lower = -inf                               Left-censored  =          0
        Upper = lrem                               Right-censored =          4

                                                Wald chi2(39)     =    1228.56
Log pseudolikelihood = -666.96271               Prob > chi2       =     0.0000
---------------------------------------------------------------------------------------
                      |               Robust
             ltickets | Coefficient  std. err.      z    P>|z|     [95% conf. interval]
----------------------+----------------------------------------------------------------
               lhomeu |   .7952462   .0519151    15.32   0.000     .6934946    .8969978
       ltotalhomefans |   .3697947   .0443441     8.34   0.000     .2828819    .4567075
       ltotalawayfans |   .0135854   .0238231     0.57   0.568     -.033107    .0602778
            ldistance |  -.0400667   .0097362    -4.12   0.000    -.0591493   -.0209842
         lsubstitutes |  -.0351724   .0446563    -0.79   0.431    -.1226971    .0523523
         ltemperature |   .2193334   .0702245     3.12   0.002     .0816959     .356971
            lhumidity |   .0894699   .0951073     0.94   0.347    -.0969369    .2758768
                 rain |  -.0826782   .0433826    -1.91   0.057    -.1677066    .0023501
                storm |   .0607706   .0693733     0.88   0.381    -.0751986    .1967397
                  fog |   .0984578   .0566792     1.74   0.082    -.0126314    .2095469
                 snow |  -.0095573   .1518546    -0.06   0.950    -.3071867    .2880722
          working_day |  -.3981731   .0609745    -6.53   0.000    -.5176808   -.2786653
               sataft |   .0060988   .0889129     0.07   0.945    -.1681673    .1803649
               sateve |  -.1433728   .0818201    -1.75   0.080    -.3037373    .0169916
               satnig |  -.0817328   .0666053    -1.23   0.220    -.2122767    .0488111
               suneve |  -.0340113   .0820134    -0.41   0.678    -.1947546     .126732
               sunnig |  -.2073505   .0652588    -3.18   0.001    -.3352553   -.0794456
                 noon |  -.0608451   .0994147    -0.61   0.541    -.2556943    .1340041
              fixture |  -.0134471   .0127909    -1.05   0.293    -.0385169    .0116227
             fixture2 |   .0005851   .0003016     1.94   0.052    -6.04e-06    .0011761
             homerank |  -.0127284   .0085576    -1.49   0.137     -.029501    .0040441
             awayrank |  -.0042051   .0055259    -0.76   0.447    -.0150357    .0066255
         loghomewages |  -.1623949    .103571    -1.57   0.117    -.3653903    .0406005
         logawaywages |   .2415452   .0612676     3.94   0.000      .121463    .3616275
       home_promotion |          0  (omitted)
       away_promotion |   .2270335   .0543386     4.18   0.000     .1205317    .3335352
         lgoalaverage |  -.1659242   .1613853    -1.03   0.304    -.4822336    .1503853
              rivalry |   -.088144    .067135    -1.31   0.189    -.2197262    .0434383
logoutcomeuncertainty |  -.8052366   .2172649    -3.71   0.000    -1.231068   -.3794051
             ncsprize |   .0542026   .0541828     1.00   0.317    -.0519938     .160399
             pcsprize |    .150132   .0631129     2.38   0.017     .0264329     .273831
               top_ii |   .4642512   .0821212     5.65   0.000     .3032967    .6252058
            middle_ii |   .2684683   .1021972     2.63   0.009     .0681654    .4687711
            bottom_ii |   .2769385   .1417009     1.95   0.051    -.0007901    .5546672
                s2012 |  -.4802662   .0812607    -5.91   0.000    -.6395343   -.3209981
                s2013 |  -.3267013   .0721803    -4.53   0.000    -.4681721   -.1852304
                s2014 |  -.3948805   .0668916    -5.90   0.000    -.5259857   -.2637753
                s2015 |  -.4032416   .0664889    -6.06   0.000    -.5335575   -.2729258
                s2016 |  -.1859989   .0643804    -2.89   0.004    -.3121822   -.0598156
                s2017 |   .0109798   .0751635     0.15   0.884    -.1363379    .1582975
                s2018 |          0  (omitted)
                _cons |   2.075083   .9106655     2.28   0.023     .2902111    3.859954
----------------------+----------------------------------------------------------------
       var(e.ltickets)|    .279871     .03009                       .226695    .3455204
---------------------------------------------------------------------------------------

. 
end of do-file

. clear

. use "C:\Users\franc\OneDrive - Leeds Beckett University\Documents\Francesco organised\Research\C
> ompetitive intensity\Fan expectations\2020\POS One\8-13 ap.dta"

. do "C:\Users\franc\AppData\Local\Temp\STD4b08_000000.tmp"

. metobit ltickets lhomeu ltotalhomefans ltotalawayfans ldistance lsubstitutes ltemperature lhumid
> ity rain storm fog snow working_day sataft sateve satnig suneve sunnig noon fixture fixture2 hom
> erank awayrank loghomewages logawaywages home_promotion away_promotion lgoalaverage rivalry logo
> utcomeuncertainty ncsprize pcsprize  top  middle bottom s2012-s2018, ul(lrem) vce(robust)
note: home_promotion omitted because of collinearity.
note: s2018 omitted because of collinearity.

Refining starting values:

Grid node 0:   log likelihood = -734.51978

Fitting full model:

Iteration 0:   log pseudolikelihood = -734.51978  
Iteration 1:   log pseudolikelihood = -734.49036  
Iteration 2:   log pseudolikelihood = -734.49035  

Tobit regression                                Number of obs     =        756
                                                   Uncensored     =        753
Limits: Lower = -inf                               Left-censored  =          0
        Upper = lrem                               Right-censored =          3

                                                Wald chi2(39)     =     541.20
Log pseudolikelihood = -734.49035               Prob > chi2       =     0.0000
---------------------------------------------------------------------------------------
                      |               Robust
             ltickets | Coefficient  std. err.      z    P>|z|     [95% conf. interval]
----------------------+----------------------------------------------------------------
               lhomeu |   .0806399   .0985077     0.82   0.413    -.1124317    .2737114
       ltotalhomefans |   .2286591   .0339216     6.74   0.000      .162174    .2951441
       ltotalawayfans |   .0649572   .0351493     1.85   0.065    -.0039342    .1338486
            ldistance |  -.0571281   .0145051    -3.94   0.000    -.0855576   -.0286986
         lsubstitutes |   -.016829   .0609832    -0.28   0.783    -.1363539    .1026959
         ltemperature |  -.0762852   .0946386    -0.81   0.420    -.2617734    .1092031
            lhumidity |   .2615937   .1087782     2.40   0.016     .0483923    .4747951
                 rain |  -.1938952   .0558128    -3.47   0.001    -.3032864   -.0845041
                storm |  -.1835521    .114819    -1.60   0.110    -.4085932     .041489
                  fog |   .0568419   .0791497     0.72   0.473    -.0982887    .2119724
                 snow |    .318534   .2308641     1.38   0.168    -.1339514    .7710193
          working_day |  -.1825907   .0824631    -2.21   0.027    -.3442155   -.0209659
               sataft |   .1224993   .0950823     1.29   0.198    -.0638587    .3088573
               sateve |   .0985158   .1007945     0.98   0.328    -.0990377    .2960693
               satnig |   .0798845   .1199649     0.67   0.505    -.1552423    .3150114
               suneve |  -.0480332   .1247559    -0.39   0.700    -.2925503    .1964838
               sunnig |   .1515113   .1130881     1.34   0.180    -.0701373    .3731598
                 noon |   .2237351   .1027544     2.18   0.029     .0223402      .42513
              fixture |  -.0329521   .0165085    -2.00   0.046    -.0653082   -.0005959
             fixture2 |   .0011008   .0003932     2.80   0.005     .0003302    .0018714
             homerank |  -.0150206   .0091109    -1.65   0.099    -.0328775    .0028363
             awayrank |  -.0266959    .007442    -3.59   0.000    -.0412819   -.0121099
         loghomewages |  -.0761532   .1527505    -0.50   0.618    -.3755386    .2232322
         logawaywages |   .1690905   .0871212     1.94   0.052     -.001664     .339845
       home_promotion |          0  (omitted)
       away_promotion |    .211672   .0751362     2.82   0.005     .0644079    .3589362
         lgoalaverage |  -.0644264   .1663729    -0.39   0.699    -.3905114    .2616585
              rivalry |   .3347858   .1168925     2.86   0.004     .1056806    .5638909
logoutcomeuncertainty |   .6121416   .1972259     3.10   0.002      .225586    .9986972
             ncsprize |  -.0857316   .1096589    -0.78   0.434    -.3006591    .1291959
             pcsprize |  -.0370728   .1031232    -0.36   0.719    -.2391906     .165045
                  top |   .1467272   .1204378     1.22   0.223    -.0893265    .3827809
               middle |  -.0250405   .0845696    -0.30   0.767     -.190794    .1407129
               bottom |   .2046878   .0773878     2.64   0.008     .0530105     .356365
                s2012 |  -.1463603   .1092409    -1.34   0.180    -.3604687     .067748
                s2013 |   -.348805   .0973411    -3.58   0.000    -.5395901   -.1580199
                s2014 |  -.4436111   .0830446    -5.34   0.000    -.6063754   -.2808467
                s2015 |  -.1670786   .0875678    -1.91   0.056    -.3387082    .0045511
                s2016 |   -.165954   .0929508    -1.79   0.074    -.3481343    .0162263
                s2017 |    -.04563   .0806636    -0.57   0.572    -.2037277    .1124676
                s2018 |          0  (omitted)
                _cons |   4.579457   .8752404     5.23   0.000     2.864017    6.294897
----------------------+----------------------------------------------------------------
       var(e.ltickets)|   .4082741   .0280071                      .3569114    .4670284
---------------------------------------------------------------------------------------

. 
. metobit ltickets lhomeu ltotalhomefans ltotalawayfans ldistance lsubstitutes ltemperature lhumid
> ity rain storm fog snow working_day sataft sateve satnig suneve sunnig noon fixture fixture2 hom
> erank awayrank loghomewages logawaywages home_promotion away_promotion lgoalaverage rivalry logo
> utcomeuncertainty ncsprize pcsprize  top_i middle_i bottom_i  s2012-s2018, ul(lrem) vce(robust)
note: home_promotion omitted because of collinearity.
note: s2018 omitted because of collinearity.

Refining starting values:

Grid node 0:   log likelihood = -733.10029

Fitting full model:

Iteration 0:   log pseudolikelihood = -733.10029  
Iteration 1:   log pseudolikelihood = -733.07007  
Iteration 2:   log pseudolikelihood = -733.07006  

Tobit regression                                Number of obs     =        756
                                                   Uncensored     =        753
Limits: Lower = -inf                               Left-censored  =          0
        Upper = lrem                               Right-censored =          3

                                                Wald chi2(39)     =     540.51
Log pseudolikelihood = -733.07006               Prob > chi2       =     0.0000
---------------------------------------------------------------------------------------
                      |               Robust
             ltickets | Coefficient  std. err.      z    P>|z|     [95% conf. interval]
----------------------+----------------------------------------------------------------
               lhomeu |   .0535349   .0970949     0.55   0.581    -.1367675    .2438373
       ltotalhomefans |   .2345826   .0340418     6.89   0.000     .1678619    .3013032
       ltotalawayfans |   .0683114    .034874     1.96   0.050    -.0000403    .1366631
            ldistance |  -.0574168   .0147507    -3.89   0.000    -.0863275    -.028506
         lsubstitutes |  -.0260743   .0606531    -0.43   0.667    -.1449522    .0928036
         ltemperature |  -.0814599   .0971615    -0.84   0.402    -.2718928    .1089731
            lhumidity |   .2499547   .1110939     2.25   0.024     .0322147    .4676948
                 rain |  -.1923544   .0553815    -3.47   0.001    -.3009002   -.0838086
                storm |  -.1832971   .1156159    -1.59   0.113    -.4099002    .0433059
                  fog |   .0417881   .0791137     0.53   0.597    -.1132719    .1968481
                 snow |   .3074959    .232674     1.32   0.186    -.1485368    .7635285
          working_day |  -.1747835   .0817191    -2.14   0.032      -.33495   -.0146171
               sataft |   .1397161   .0965993     1.45   0.148    -.0496151    .3290473
               sateve |   .0771268   .1012953     0.76   0.446    -.1214084     .275662
               satnig |   .0541896   .1190007     0.46   0.649    -.1790474    .2874266
               suneve |  -.0466293   .1222384    -0.38   0.703    -.2862122    .1929536
               sunnig |   .1440115   .1107716     1.30   0.194    -.0730969    .3611198
                 noon |    .206045   .1012728     2.03   0.042     .0075539    .4045362
              fixture |  -.0391542   .0165657    -2.36   0.018    -.0716224   -.0066861
             fixture2 |   .0012688   .0004018     3.16   0.002     .0004813    .0020562
             homerank |  -.0120114   .0095656    -1.26   0.209    -.0307597    .0067369
             awayrank |  -.0268009   .0074428    -3.60   0.000    -.0413886   -.0122133
         loghomewages |  -.0671934   .1528158    -0.44   0.660    -.3667069      .23232
         logawaywages |   .1684403   .0864677     1.95   0.051    -.0010333     .337914
       home_promotion |          0  (omitted)
       away_promotion |   .2313835   .0738354     3.13   0.002     .0866687    .3760982
         lgoalaverage |  -.1017093   .1652655    -0.62   0.538    -.4256238    .2222052
              rivalry |   .3346348   .1205804     2.78   0.006     .0983016     .570968
logoutcomeuncertainty |   .6188316   .1961322     3.16   0.002     .2344195    1.003244
             ncsprize |  -.0838322   .1049776    -0.80   0.425    -.2895846    .1219202
             pcsprize |  -.0089022   .0968279    -0.09   0.927    -.1986814     .180877
                top_i |   .2136587   .1027443     2.08   0.038     .0122835    .4150339
             middle_i |   .0070428    .092795     0.08   0.940    -.1748322    .1889177
             bottom_i |   .1926309   .0761773     2.53   0.011     .0433261    .3419357
                s2012 |  -.1188697   .1071658    -1.11   0.267    -.3289108    .0911715
                s2013 |  -.3200046   .0981244    -3.26   0.001    -.5123249   -.1276842
                s2014 |  -.4207975   .0827819    -5.08   0.000     -.583047    -.258548
                s2015 |  -.1550572   .0867446    -1.79   0.074    -.3250735    .0149592
                s2016 |  -.1154834   .0954664    -1.21   0.226    -.3025941    .0716272
                s2017 |   -.024254   .0804454    -0.30   0.763    -.1819241     .133416
                s2018 |          0  (omitted)
                _cons |   4.571922   .8748907     5.23   0.000     2.857168    6.286677
----------------------+----------------------------------------------------------------
       var(e.ltickets)|   .4066627    .027441                      .3562842    .4641646
---------------------------------------------------------------------------------------

. 
end of do-file

. clear

. use "C:\Users\franc\OneDrive - Leeds Beckett University\Documents\Francesco organised\Research\C
> ompetitive intensity\Fan expectations\2020\POS One\8-13 ap t3.dta"

. do "C:\Users\franc\AppData\Local\Temp\STD4b08_000000.tmp"

. metobit ltickets lhomeu ltotalhomefans ltotalawayfans ldistance lsubstitutes ltemperature lhumid
> ity rain storm fog snow working_day sataft sateve satnig suneve sunnig noon fixture fixture2 hom
> erank awayrank loghomewages logawaywages home_promotion away_promotion lgoalaverage rivalry logo
> utcomeuncertainty ncsprize pcsprize top_ii middle_ii bottom_ii  s2012-s2018, ul(lrem) vce(robust
> )
note: home_promotion omitted because of collinearity.
note: s2018 omitted because of collinearity.

Refining starting values:

Grid node 0:   log likelihood = -709.74597

Fitting full model:

Iteration 0:   log pseudolikelihood = -709.74597  
Iteration 1:   log pseudolikelihood = -709.71119  
Iteration 2:   log pseudolikelihood = -709.71119  

Tobit regression                                Number of obs     =        732
                                                   Uncensored     =        729
Limits: Lower = -inf                               Left-censored  =          0
        Upper = lrem                               Right-censored =          3

                                                Wald chi2(39)     =     527.69
Log pseudolikelihood = -709.71119               Prob > chi2       =     0.0000
---------------------------------------------------------------------------------------
                      |               Robust
             ltickets | Coefficient  std. err.      z    P>|z|     [95% conf. interval]
----------------------+----------------------------------------------------------------
               lhomeu |   .0547209   .1006297     0.54   0.587    -.1425097    .2519514
       ltotalhomefans |   .2336277   .0346871     6.74   0.000     .1656422    .3016132
       ltotalawayfans |    .072325   .0356963     2.03   0.043     .0023615    .1422886
            ldistance |  -.0546557   .0153204    -3.57   0.000    -.0846831   -.0246283
         lsubstitutes |  -.0323412    .063343    -0.51   0.610    -.1564913    .0918089
         ltemperature |  -.0888917   .0963342    -0.92   0.356    -.2777034    .0999199
            lhumidity |   .2588303   .1099381     2.35   0.019     .0433556     .474305
                 rain |  -.1915045   .0564278    -3.39   0.001    -.3021009    -.080908
                storm |  -.2208742   .1244126    -1.78   0.076    -.4647185    .0229701
                  fog |   .0310874   .0789963     0.39   0.694    -.1237426    .1859173
                 snow |   .3196647   .2352446     1.36   0.174    -.1414063    .7807357
          working_day |  -.1696108      .0821    -2.07   0.039    -.3305239   -.0086977
               sataft |   .1446498   .0962393     1.50   0.133    -.0439758    .3332753
               sateve |   .0757317   .1026306     0.74   0.461    -.1254206    .2768839
               satnig |   .0398505   .1217513     0.33   0.743    -.1987776    .2784786
               suneve |  -.0572633   .1314647    -0.44   0.663    -.3149295    .2004028
               sunnig |   .1555957   .1191183     1.31   0.191    -.0778719    .3890633
                 noon |   .1915017    .104004     1.84   0.066    -.0123424    .3953459
              fixture |  -.0558355   .0177041    -3.15   0.002    -.0905348   -.0211361
             fixture2 |   .0015947   .0004304     3.71   0.000     .0007512    .0024382
             homerank |  -.0174699   .0096765    -1.81   0.071    -.0364355    .0014957
             awayrank |  -.0244423   .0077003    -3.17   0.002    -.0395346   -.0093501
         loghomewages |  -.0346274   .1539546    -0.22   0.822    -.3363729    .2671181
         logawaywages |   .1784499   .0900112     1.98   0.047     .0020311    .3548687
       home_promotion |          0  (omitted)
       away_promotion |   .2301041   .0744284     3.09   0.002     .0842271     .375981
         lgoalaverage |  -.0860789   .1858714    -0.46   0.643    -.4503801    .2782223
              rivalry |   .3163681   .1228181     2.58   0.010      .075649    .5570872
logoutcomeuncertainty |   .6202822   .2002591     3.10   0.002     .2277816    1.012783
             ncsprize |  -.0817318   .1099036    -0.74   0.457     -.297139    .1336754
             pcsprize |  -.0313607   .0988139    -0.32   0.751    -.2250325     .162311
               top_ii |   .1104687     .11544     0.96   0.339    -.1157895    .3367269
            middle_ii |   .0059248   .1072448     0.06   0.956    -.2042713    .2161208
            bottom_ii |    .215256   .0961189     2.24   0.025     .0268664    .4036457
                s2012 |  -.1399347   .1092366    -1.28   0.200    -.3540345    .0741652
                s2013 |  -.3364861   .1002269    -3.36   0.001    -.5329273   -.1400449
                s2014 |  -.4259744   .0842209    -5.06   0.000    -.5910444   -.2609044
                s2015 |  -.1946182   .0898027    -2.17   0.030    -.3706283   -.0186081
                s2016 |  -.1359883   .0994486    -1.37   0.171    -.3309039    .0589273
                s2017 |  -.0379643   .0844896    -0.45   0.653    -.2035609    .1276323
                s2018 |          0  (omitted)
                _cons |   4.739621   .8863419     5.35   0.000     3.002423     6.47682
----------------------+----------------------------------------------------------------
       var(e.ltickets)|   .4064871   .0278017                      .3554911    .4647986
---------------------------------------------------------------------------------------

. 
end of do-file

. clear

. use "C:\Users\franc\OneDrive - Leeds Beckett University\Documents\Francesco organised\Research\C
> ompetitive intensity\Fan expectations\2020\POS One\14-20 ap.dta"

. do "C:\Users\franc\AppData\Local\Temp\STD4b08_000000.tmp"

. metobit ltickets lhomeu ltotalhomefans ltotalawayfans ldistance lsubstitutes ltemperature lhumid
> ity rain storm fog snow working_day sataft sateve satnig suneve sunnig noon fixture fixture2 hom
> erank awayrank loghomewages logawaywages home_promotion away_promotion lgoalaverage rivalry logo
> utcomeuncertainty ncsprize pcsprize  top  middle bottom s2012-s2018, ul(lrem) vce(robust)
note: s2018 omitted because of collinearity.

Refining starting values:

Grid node 0:   log likelihood = -792.98291

Fitting full model:

Iteration 0:   log pseudolikelihood = -792.98291  
Iteration 1:   log pseudolikelihood = -792.65923  
Iteration 2:   log pseudolikelihood = -792.65895  
Iteration 3:   log pseudolikelihood = -792.65895  

Tobit regression                                Number of obs     =        865
                                                   Uncensored     =        854
Limits: Lower = -inf                               Left-censored  =          0
        Upper = lrem                               Right-censored =         11

                                                Wald chi2(40)     =     783.08
Log pseudolikelihood = -792.65895               Prob > chi2       =     0.0000
---------------------------------------------------------------------------------------
                      |               Robust
             ltickets | Coefficient  std. err.      z    P>|z|     [95% conf. interval]
----------------------+----------------------------------------------------------------
               lhomeu |   .0804464   .0522476     1.54   0.124    -.0219571    .1828498
       ltotalhomefans |    .085575    .022929     3.73   0.000     .0406349     .130515
       ltotalawayfans |   .0986249   .0328423     3.00   0.003     .0342552    .1629946
            ldistance |   -.063657    .013979    -4.55   0.000    -.0910554   -.0362586
         lsubstitutes |  -.0297069   .0519375    -0.57   0.567    -.1315024    .0720887
         ltemperature |   .0305371   .1200983     0.25   0.799    -.2048513    .2659255
            lhumidity |   .1361528   .1354828     1.00   0.315    -.1293885    .4016942
                 rain |  -.1046999   .0492553    -2.13   0.034    -.2012384   -.0081613
                storm |   .0489795   .0830369     0.59   0.555    -.1137698    .2117288
                  fog |   .0511094   .0665224     0.77   0.442    -.0792721     .181491
                 snow |  -.4612989   .2851216    -1.62   0.106    -1.020127    .0975291
          working_day |   -.046332   .0638602    -0.73   0.468    -.1714957    .0788316
               sataft |   .0155428   .0900922     0.17   0.863    -.1610346    .1921203
               sateve |   .0982405   .0829892     1.18   0.237    -.0644152    .2608963
               satnig |  -.0627646    .096572    -0.65   0.516    -.2520423    .1265131
               suneve |   .1382589   .1037822     1.33   0.183    -.0651504    .3416682
               sunnig |  -.0490415   .0962337    -0.51   0.610    -.2376562    .1395732
                 noon |   .0568148   .0951926     0.60   0.551    -.1297591    .2433888
              fixture |  -.0194198   .0184964    -1.05   0.294    -.0556722    .0168325
             fixture2 |   .0005456   .0004393     1.24   0.214    -.0003154    .0014065
             homerank |  -.0100481   .0079643    -1.26   0.207    -.0256579    .0055616
             awayrank |   .0072846   .0067369     1.08   0.280    -.0059195    .0204887
         loghomewages |   .6779268   .0957191     7.08   0.000     .4903207    .8655328
         logawaywages |    .333859   .0752062     4.44   0.000     .1864575    .4812605
       home_promotion |   .0427861   .0443659     0.96   0.335    -.0441694    .1297417
       away_promotion |   .1229255   .0731675     1.68   0.093    -.0204802    .2663313
         lgoalaverage |   .1997911   .1683863     1.19   0.235    -.1302399    .5298221
              rivalry |   .1698895   .0776478     2.19   0.029     .0177025    .3220765
logoutcomeuncertainty |   .8297246   .1673896     4.96   0.000      .501647    1.157802
             ncsprize |   .0661748   .0816449     0.81   0.418    -.0938462    .2261958
             pcsprize |   .0116397   .1136279     0.10   0.918    -.2110668    .2343463
                  top |  -.0853535    .114917    -0.74   0.458    -.3105867    .1398797
               middle |   .0087042    .085829     0.10   0.919    -.1595175     .176926
               bottom |   .1069498    .059805     1.79   0.074    -.0102657    .2241654
                s2012 |   .1443317   .0832423     1.73   0.083    -.0188201    .3074835
                s2013 |   .0807449   .0781514     1.03   0.302    -.0724289    .2339188
                s2014 |   .0670519   .0740187     0.91   0.365    -.0780221    .2121259
                s2015 |   -.026719   .0864981    -0.31   0.757    -.1962521    .1428142
                s2016 |   .1586808   .0773675     2.05   0.040     .0070433    .3103183
                s2017 |   .1109888   .0731865     1.52   0.129    -.0324541    .2544317
                s2018 |          0  (omitted)
                _cons |   5.820467    1.11751     5.21   0.000     3.630187    8.010747
----------------------+----------------------------------------------------------------
       var(e.ltickets)|   .3662195   .0261675                      .3183616    .4212717
---------------------------------------------------------------------------------------

. 
. metobit ltickets lhomeu ltotalhomefans ltotalawayfans ldistance lsubstitutes ltemperature lhumid
> ity rain storm fog snow working_day sataft sateve satnig suneve sunnig noon fixture fixture2 hom
> erank awayrank loghomewages logawaywages home_promotion away_promotion lgoalaverage rivalry logo
> utcomeuncertainty ncsprize pcsprize  top_i middle_i bottom_i  s2012-s2018, ul(lrem) vce(robust)
note: s2018 omitted because of collinearity.

Refining starting values:

Grid node 0:   log likelihood =  -789.3251

Fitting full model:

Iteration 0:   log pseudolikelihood =  -789.3251  
Iteration 1:   log pseudolikelihood = -789.02237  
Iteration 2:   log pseudolikelihood = -789.02211  
Iteration 3:   log pseudolikelihood = -789.02211  

Tobit regression                                Number of obs     =        865
                                                   Uncensored     =        854
Limits: Lower = -inf                               Left-censored  =          0
        Upper = lrem                               Right-censored =         11

                                                Wald chi2(40)     =     795.90
Log pseudolikelihood = -789.02211               Prob > chi2       =     0.0000
---------------------------------------------------------------------------------------
                      |               Robust
             ltickets | Coefficient  std. err.      z    P>|z|     [95% conf. interval]
----------------------+----------------------------------------------------------------
               lhomeu |   .0702613   .0521316     1.35   0.178    -.0319147    .1724373
       ltotalhomefans |    .096881   .0233939     4.14   0.000     .0510298    .1427321
       ltotalawayfans |   .0956925   .0331624     2.89   0.004     .0306955    .1606895
            ldistance |  -.0655397   .0137842    -4.75   0.000    -.0925563   -.0385232
         lsubstitutes |  -.0338321   .0514717    -0.66   0.511    -.1347147    .0670506
         ltemperature |    .035434   .1234858     0.29   0.774    -.2065938    .2774617
            lhumidity |   .1236788   .1377961     0.90   0.369    -.1463965    .3937542
                 rain |  -.0994647   .0497839    -2.00   0.046    -.1970394     -.00189
                storm |   .0569773   .0822262     0.69   0.488     -.104183    .2181376
                  fog |    .069419   .0658701     1.05   0.292     -.059684    .1985221
                 snow |  -.4627488   .2707811    -1.71   0.087      -.99347    .0679725
          working_day |  -.0451554   .0634821    -0.71   0.477    -.1695781    .0792674
               sataft |  -.0002751   .0880201    -0.00   0.998    -.1727914    .1722411
               sateve |   .0992115   .0825495     1.20   0.229    -.0625826    .2610055
               satnig |  -.1017334   .0961783    -1.06   0.290    -.2902395    .0867726
               suneve |   .1484645     .10314     1.44   0.150    -.0536862    .3506152
               sunnig |  -.0558637   .0950895    -0.59   0.557    -.2422356    .1305083
                 noon |   .0487017   .0940721     0.52   0.605    -.1356761    .2330796
              fixture |  -.0169745   .0182037    -0.93   0.351    -.0526532    .0187042
             fixture2 |   .0005504   .0004364     1.26   0.207    -.0003049    .0014057
             homerank |  -.0034276   .0079154    -0.43   0.665    -.0189415    .0120863
             awayrank |   .0065433    .006704     0.98   0.329    -.0065963     .019683
         loghomewages |   .6788008   .0962123     7.06   0.000     .4902282    .8673733
         logawaywages |   .3414692   .0753769     4.53   0.000     .1937332    .4892052
       home_promotion |   .0467178   .0437568     1.07   0.286     -.039044    .1324796
       away_promotion |   .1232625    .071428     1.73   0.084    -.0167338    .2632587
         lgoalaverage |   .1878244   .1671296     1.12   0.261    -.1397436    .5153923
              rivalry |   .1502163   .0774235     1.94   0.052     -.001531    .3019635
logoutcomeuncertainty |   .8146281   .1645859     4.95   0.000     .4920456    1.137211
             ncsprize |   .0622045   .0781213     0.80   0.426    -.0909105    .2153195
             pcsprize |   .0040847   .1129307     0.04   0.971    -.2172554    .2254248
                top_i |   .1387789   .0914062     1.52   0.129    -.0403739    .3179318
             middle_i |   .2205947   .0837561     2.63   0.008     .0564358    .3847535
             bottom_i |   .1866712   .0630179     2.96   0.003     .0631584     .310184
                s2012 |   .1480927   .0844389     1.75   0.079    -.0174045      .31359
                s2013 |   .0754155   .0770604     0.98   0.328    -.0756202    .2264511
                s2014 |   .0775484   .0734192     1.06   0.291    -.0663506    .2214475
                s2015 |  -.0211614   .0856656    -0.25   0.805    -.1890629    .1467401
                s2016 |   .1849796   .0774381     2.39   0.017     .0332037    .3367555
                s2017 |   .1248608   .0725839     1.72   0.085    -.0174012    .2671227
                s2018 |          0  (omitted)
                _cons |   5.575455   1.125164     4.96   0.000     3.370175    7.780735
----------------------+----------------------------------------------------------------
       var(e.ltickets)|   .3629206   .0263173                      .3148376     .418347
---------------------------------------------------------------------------------------

. 
end of do-file

. clear

. use "C:\Users\franc\OneDrive - Leeds Beckett University\Documents\Francesco organised\Research\C
> ompetitive intensity\Fan expectations\2020\POS One\14-20 ap t3.dta"

. do "C:\Users\franc\AppData\Local\Temp\STD4b08_000000.tmp"

. metobit ltickets lhomeu ltotalhomefans ltotalawayfans ldistance lsubstitutes ltemperature lhumid
> ity rain storm fog snow working_day sataft sateve satnig suneve sunnig noon fixture fixture2 hom
> erank awayrank loghomewages logawaywages home_promotion away_promotion lgoalaverage rivalry logo
> utcomeuncertainty ncsprize pcsprize top_ii middle_ii bottom_ii  s2012-s2018, ul(lrem) vce(robust
> )
note: s2018 omitted because of collinearity.

Refining starting values:

Grid node 0:   log likelihood = -771.95143

Fitting full model:

Iteration 0:   log pseudolikelihood = -771.95143  
Iteration 1:   log pseudolikelihood = -771.62506  
Iteration 2:   log pseudolikelihood = -771.62476  
Iteration 3:   log pseudolikelihood = -771.62476  

Tobit regression                                Number of obs     =        841
                                                   Uncensored     =        830
Limits: Lower = -inf                               Left-censored  =          0
        Upper = lrem                               Right-censored =         11

                                                Wald chi2(40)     =     749.42
Log pseudolikelihood = -771.62476               Prob > chi2       =     0.0000
---------------------------------------------------------------------------------------
                      |               Robust
             ltickets | Coefficient  std. err.      z    P>|z|     [95% conf. interval]
----------------------+----------------------------------------------------------------
               lhomeu |   .0573061   .0531269     1.08   0.281    -.0468207    .1614329
       ltotalhomefans |   .0887581   .0236325     3.76   0.000     .0424393    .1350768
       ltotalawayfans |   .1015023   .0333948     3.04   0.002     .0360497     .166955
            ldistance |  -.0622958   .0146394    -4.26   0.000    -.0909886    -.033603
         lsubstitutes |  -.0233284    .052388    -0.45   0.656    -.1260069    .0793501
         ltemperature |   .0283998   .1170932     0.24   0.808    -.2010986    .2578982
            lhumidity |   .1162458   .1380322     0.84   0.400    -.1542924     .386784
                 rain |  -.0977188   .0508218    -1.92   0.055    -.1973278    .0018902
                storm |   .0767163   .0887685     0.86   0.387    -.0972667    .2506993
                  fog |   .0618481   .0663391     0.93   0.351    -.0681741    .1918704
                 snow |  -.5237118   .2917119    -1.80   0.073    -1.095457     .048033
          working_day |  -.0456513   .0644608    -0.71   0.479    -.1719921    .0806896
               sataft |   .0131894   .0874047     0.15   0.880    -.1581205    .1844994
               sateve |   .1089137   .0847593     1.28   0.199    -.0572114    .2750388
               satnig |   -.043312   .1000487    -0.43   0.665    -.2394039    .1527799
               suneve |   .1688958   .1054955     1.60   0.109    -.0378716    .3756631
               sunnig |   .0035645   .1042368     0.03   0.973    -.2007359    .2078649
                 noon |    .067209   .0965048     0.70   0.486     -.121937     .256355
              fixture |   -.025218    .019021    -1.33   0.185    -.0624985    .0120626
             fixture2 |   .0007153   .0004574     1.56   0.118    -.0001813    .0016118
             homerank |   .0010418   .0080491     0.13   0.897    -.0147342    .0168177
             awayrank |   .0097739    .007115     1.37   0.170    -.0041713     .023719
         loghomewages |   .6788137   .0992872     6.84   0.000     .4842145     .873413
         logawaywages |    .331553   .0766666     4.32   0.000     .1812892    .4818169
       home_promotion |   .0356454   .0446281     0.80   0.424     -.051824    .1231148
       away_promotion |   .1163579   .0746889     1.56   0.119    -.0300296    .2627455
         lgoalaverage |   .2975299   .2004259     1.48   0.138    -.0952977    .6903575
              rivalry |   .1711756   .0805166     2.13   0.034      .013366    .3289852
logoutcomeuncertainty |   .8267751   .1696633     4.87   0.000     .4942411    1.159309
             ncsprize |   .0771096   .0815416     0.95   0.344     -.082709    .2369282
             pcsprize |    .006173   .1210497     0.05   0.959      -.23108     .243426
               top_ii |   .1971763   .0957829     2.06   0.040     .0094453    .3849073
            middle_ii |   .3252935   .0994324     3.27   0.001     .1304096    .5201774
            bottom_ii |    .227693   .0686312     3.32   0.001     .0931783    .3622077
                s2012 |    .137822   .0857437     1.61   0.108    -.0302325    .3058766
                s2013 |   .0742486   .0778524     0.95   0.340    -.0783393    .2268365
                s2014 |   .0798943   .0750777     1.06   0.287    -.0672554    .2270439
                s2015 |  -.0323181   .0859545    -0.38   0.707    -.2007858    .1361497
                s2016 |    .199889   .0805132     2.48   0.013     .0420861     .357692
                s2017 |   .1323084   .0745073     1.78   0.076    -.0137232    .2783401
                s2018 |          0  (omitted)
                _cons |   5.421716   1.113373     4.87   0.000     3.239544    7.603887
----------------------+----------------------------------------------------------------
       var(e.ltickets)|   .3669846   .0264546                      .3186308    .4226764
---------------------------------------------------------------------------------------

. 
end of do-file

. clear

. use "C:\Users\franc\OneDrive - Leeds Beckett University\Documents\Francesco organised\Research\C
> ompetitive intensity\Fan expectations\2020\POS One\1-7 w.dta"

. do "C:\Users\franc\AppData\Local\Temp\STD4b08_000000.tmp"

. metobit ltickets lhomeu ltotalhomefans ltotalawayfans ldistance lsubstitutes ltemperature lhumid
> ity rain storm fog snow working_day sataft sateve satnig suneve sunnig noon fixture fixture2 hom
> erank awayrank loghomewages logawaywages home_promotion away_promotion lgoalaverage rivalry logo
> utcomeuncertainty ncsprize pcsprize  top  middle bottom s2012-s2018, ul(lrem) vce(robust)
note: home_promotion omitted because of collinearity.
note: s2018 omitted because of collinearity.

Refining starting values:

Grid node 0:   log likelihood =  -652.2227

Fitting full model:

Iteration 0:   log pseudolikelihood =  -652.2227  
Iteration 1:   log pseudolikelihood = -651.97394  
Iteration 2:   log pseudolikelihood = -651.97387  
Iteration 3:   log pseudolikelihood = -651.97387  

Tobit regression                                Number of obs     =        879
                                                   Uncensored     =        875
Limits: Lower = -inf                               Left-censored  =          0
        Upper = lrem                               Right-censored =          4

                                                Wald chi2(39)     =     972.31
Log pseudolikelihood = -651.97387               Prob > chi2       =     0.0000
---------------------------------------------------------------------------------------
                      |               Robust
             ltickets | Coefficient  std. err.      z    P>|z|     [95% conf. interval]
----------------------+----------------------------------------------------------------
               lhomeu |   .5927759   .0500568    11.84   0.000     .4946663    .6908855
       ltotalhomefans |   .4548635   .0419567    10.84   0.000     .3726299    .5370971
       ltotalawayfans |   .0138175    .022803     0.61   0.545    -.0308755    .0585105
            ldistance |  -.0371168   .0088507    -4.19   0.000    -.0544639   -.0197697
         lsubstitutes |  -.0445062   .0417706    -1.07   0.287    -.1263751    .0373627
         ltemperature |   .2692554   .0642254     4.19   0.000     .1433759    .3951349
            lhumidity |   .1489615   .0935454     1.59   0.111    -.0343841     .332307
                 rain |  -.1187844   .0426674    -2.78   0.005     -.202411   -.0351579
                storm |   .0203765   .0663745     0.31   0.759    -.1097151    .1504682
                  fog |    .010004   .0544686     0.18   0.854    -.0967526    .1167606
                 snow |  -.0834263   .1641544    -0.51   0.611     -.405163    .2383105
          working_day |  -.3402012   .0602125    -5.65   0.000    -.4582154   -.2221869
               sataft |    .009292   .0894477     0.10   0.917    -.1660222    .1846063
               sateve |  -.1232078    .082493    -1.49   0.135    -.2848912    .0384756
               satnig |  -.0684783   .0637917    -1.07   0.283    -.1935078    .0565512
               suneve |   .0008199   .0773614     0.01   0.992    -.1508056    .1524454
               sunnig |  -.1960652   .0600717    -3.26   0.001    -.3138035   -.0783269
                 noon |  -.0005223   .0759887    -0.01   0.995    -.1494575    .1484129
              fixture |   .0033508   .0112991     0.30   0.767    -.0187951    .0254968
             fixture2 |   .0001864    .000268     0.70   0.487    -.0003389    .0007117
             homerank |  -.0146382   .0083861    -1.75   0.081    -.0310747    .0017982
             awayrank |   -.002149   .0052497    -0.41   0.682    -.0124382    .0081403
         loghomewages |  -.5512897   .0985346    -5.59   0.000     -.744414   -.3581655
         logawaywages |    .281353   .0585539     4.81   0.000     .1665895    .3961166
       home_promotion |          0  (omitted)
       away_promotion |   .2083337   .0529687     3.93   0.000      .104517    .3121504
         lgoalaverage |   .1185981    .160323     0.74   0.459    -.1956293    .4328254
              rivalry |  -.0392732   .0628837    -0.62   0.532     -.162523    .0839766
logoutcomeuncertainty |   -.424807   .2041089    -2.08   0.037     -.824853   -.0247609
             ncsprize |  -.0373453   .0507625    -0.74   0.462     -.136838    .0621473
             pcsprize |   .1265018    .063528     1.99   0.046     .0019892    .2510143
                  top |   .3067962   .0530327     5.79   0.000      .202854    .4107384
               middle |   .1573198   .0520773     3.02   0.003     .0552501    .2593895
               bottom |   .0949387   .1815612     0.52   0.601    -.2609147    .4507921
                s2012 |  -.3162679   .0674301    -4.69   0.000    -.4484285   -.1841074
                s2013 |  -.3037294   .0656397    -4.63   0.000    -.4323808    -.175078
                s2014 |  -.3728653   .0615398    -6.06   0.000    -.4934811   -.2522496
                s2015 |  -.3864309   .0638699    -6.05   0.000    -.5116135   -.2612483
                s2016 |  -.2392303   .0601445    -3.98   0.000    -.3571113   -.1213493
                s2017 |   -.129209   .0707444    -1.83   0.068    -.2678654    .0094474
                s2018 |          0  (omitted)
                _cons |   .7175736   .8641956     0.83   0.406    -.9762187    2.411366
----------------------+----------------------------------------------------------------
       var(e.ltickets)|   .2589692   .0270922                      .2109596    .3179048
---------------------------------------------------------------------------------------

. 
. metobit ltickets lhomeu ltotalhomefans ltotalawayfans ldistance lsubstitutes ltemperature lhumid
> ity rain storm fog snow working_day sataft sateve satnig suneve sunnig noon fixture fixture2 hom
> erank awayrank loghomewages logawaywages home_promotion away_promotion lgoalaverage rivalry logo
> utcomeuncertainty ncsprize pcsprize  top_i middle_i bottom_i  s2012-s2018, ul(lrem) vce(robust)
note: home_promotion omitted because of collinearity.
note: s2018 omitted because of collinearity.

Refining starting values:

Grid node 0:   log likelihood =  -644.0196

Fitting full model:

Iteration 0:   log pseudolikelihood =  -644.0196  
Iteration 1:   log pseudolikelihood =  -643.7698  
Iteration 2:   log pseudolikelihood = -643.76973  
Iteration 3:   log pseudolikelihood = -643.76973  

Tobit regression                                Number of obs     =        879
                                                   Uncensored     =        875
Limits: Lower = -inf                               Left-censored  =          0
        Upper = lrem                               Right-censored =          4

                                                Wald chi2(39)     =    1009.45
Log pseudolikelihood = -643.76973               Prob > chi2       =     0.0000
---------------------------------------------------------------------------------------
                      |               Robust
             ltickets | Coefficient  std. err.      z    P>|z|     [95% conf. interval]
----------------------+----------------------------------------------------------------
               lhomeu |   .6123581   .0490595    12.48   0.000     .5162032    .7085131
       ltotalhomefans |   .4563729   .0420057    10.86   0.000     .3740432    .5387027
       ltotalawayfans |   .0090799   .0221207     0.41   0.681     -.034276    .0524358
            ldistance |  -.0384604   .0089129    -4.32   0.000    -.0559295   -.0209914
         lsubstitutes |    -.04706   .0415429    -1.13   0.257    -.1284826    .0343625
         ltemperature |   .2480623   .0620215     4.00   0.000     .1265023    .3696223
            lhumidity |   .1230678   .0899126     1.37   0.171    -.0531578    .2992933
                 rain |  -.1113239   .0417429    -2.67   0.008    -.1931384   -.0295093
                storm |   .0317234   .0646955     0.49   0.624    -.0950775    .1585243
                  fog |   .0057233   .0549097     0.10   0.917    -.1018978    .1133444
                 snow |  -.0235845   .1605015    -0.15   0.883    -.3381617    .2909927
          working_day |  -.3267455   .0594222    -5.50   0.000    -.4432109   -.2102801
               sataft |   .0354293   .0902227     0.39   0.695    -.1414039    .2122625
               sateve |  -.0926529   .0798851    -1.16   0.246    -.2492248    .0639189
               satnig |  -.0697419   .0646461    -1.08   0.281    -.1964459    .0569621
               suneve |   -.010041   .0795529    -0.13   0.900    -.1659619    .1458798
               sunnig |  -.1847694   .0600655    -3.08   0.002    -.3024957   -.0670432
                 noon |   .0158513   .0761342     0.21   0.835    -.1333689    .1650715
              fixture |  -.0070842   .0109854    -0.64   0.519    -.0286152    .0144467
             fixture2 |   .0004527   .0002623     1.73   0.084    -.0000614    .0009668
             homerank |  -.0176879   .0081743    -2.16   0.030    -.0337093   -.0016666
             awayrank |  -.0015386   .0052252    -0.29   0.768    -.0117798    .0087026
         loghomewages |  -.5555267   .0973421    -5.71   0.000    -.7463137   -.3647398
         logawaywages |   .2911111   .0582834     4.99   0.000     .1768777    .4053445
       home_promotion |          0  (omitted)
       away_promotion |    .207599   .0522495     3.97   0.000     .1051919    .3100062
         lgoalaverage |   .0423848   .1582913     0.27   0.789    -.2678604    .3526301
              rivalry |  -.0310826   .0623793    -0.50   0.618    -.1533438    .0911785
logoutcomeuncertainty |  -.4431094   .2060044    -2.15   0.031    -.8468707   -.0393481
             ncsprize |   .0064959   .0492629     0.13   0.895    -.0900577    .1030494
             pcsprize |   .1703847   .0626378     2.72   0.007     .0476169    .2931524
                top_i |   .4401874     .05862     7.51   0.000     .3252943    .5550805
             middle_i |   .2639404   .0689813     3.83   0.000     .1287395    .3991412
             bottom_i |   .2426767   .1370085     1.77   0.077     -.025855    .5112085
                s2012 |  -.3152415   .0658217    -4.79   0.000    -.4442496   -.1862333
                s2013 |   -.288422   .0665686    -4.33   0.000     -.418894     -.15795
                s2014 |  -.3598826   .0605287    -5.95   0.000    -.4785166   -.2412486
                s2015 |  -.3964954   .0623864    -6.36   0.000    -.5187706   -.2742203
                s2016 |  -.2190618   .0601433    -3.64   0.000    -.3369406    -.101183
                s2017 |  -.1015983    .070875    -1.43   0.152    -.2405107    .0373141
                s2018 |          0  (omitted)
                _cons |    .886851    .861277     1.03   0.303    -.8012209    2.574923
----------------------+----------------------------------------------------------------
       var(e.ltickets)|   .2541241   .0265475                      .2070732     .311866
---------------------------------------------------------------------------------------

. 
end of do-file

. clear

. use "C:\Users\franc\OneDrive - Leeds Beckett University\Documents\Francesco organised\Research\C
> ompetitive intensity\Fan expectations\2020\POS One\1-7 w t3.dta"

. do "C:\Users\franc\AppData\Local\Temp\STD4b08_000000.tmp"

. metobit ltickets lhomeu ltotalhomefans ltotalawayfans ldistance lsubstitutes ltemperature lhumid
> ity rain storm fog snow working_day sataft sateve satnig suneve sunnig noon fixture fixture2 hom
> erank awayrank loghomewages logawaywages home_promotion away_promotion lgoalaverage rivalry logo
> utcomeuncertainty ncsprize pcsprize top_ii middle_ii bottom_ii  s2012-s2018, ul(lrem) vce(robust
> )
note: home_promotion omitted because of collinearity.
note: s2018 omitted because of collinearity.

Refining starting values:

Grid node 0:   log likelihood = -634.01714

Fitting full model:

Iteration 0:   log pseudolikelihood = -634.01714  
Iteration 1:   log pseudolikelihood = -633.76383  
Iteration 2:   log pseudolikelihood = -633.76376  
Iteration 3:   log pseudolikelihood = -633.76376  

Tobit regression                                Number of obs     =        856
                                                   Uncensored     =        852
Limits: Lower = -inf                               Left-censored  =          0
        Upper = lrem                               Right-censored =          4

                                                Wald chi2(39)     =     951.52
Log pseudolikelihood = -633.76376               Prob > chi2       =     0.0000
---------------------------------------------------------------------------------------
                      |               Robust
             ltickets | Coefficient  std. err.      z    P>|z|     [95% conf. interval]
----------------------+----------------------------------------------------------------
               lhomeu |   .6181772   .0509726    12.13   0.000     .5182728    .7180817
       ltotalhomefans |    .446932   .0426697    10.47   0.000      .363301     .530563
       ltotalawayfans |   .0102814   .0234856     0.44   0.662    -.0357494    .0563122
            ldistance |  -.0375169   .0091159    -4.12   0.000    -.0553836   -.0196501
         lsubstitutes |  -.0346248   .0427489    -0.81   0.418    -.1184112    .0491615
         ltemperature |   .2776723   .0643629     4.31   0.000     .1515233    .4038213
            lhumidity |   .1033039   .0915598     1.13   0.259    -.0761501    .2827578
                 rain |  -.1075802   .0423516    -2.54   0.011    -.1905878   -.0245725
                storm |    .042944   .0678106     0.63   0.527    -.0899623    .1758503
                  fog |   .0293742   .0564547     0.52   0.603     -.081275    .1400235
                 snow |   .0072286   .1745886     0.04   0.967    -.3349587     .349416
          working_day |  -.3526321   .0612987    -5.75   0.000    -.4727754   -.2324888
               sataft |   .0190916   .0862222     0.22   0.825    -.1499008    .1880841
               sateve |  -.0855105   .0814152    -1.05   0.294    -.2450814    .0740604
               satnig |   -.059077   .0662536    -0.89   0.373    -.1889318    .0707777
               suneve |   .0108918   .0817269     0.13   0.894      -.14929    .1710735
               sunnig |  -.1789028   .0627308    -2.85   0.004    -.3018529   -.0559527
                 noon |   .0140158   .0788646     0.18   0.859    -.1405559    .1685875
              fixture |  -.0063077   .0121268    -0.52   0.603    -.0300759    .0174604
             fixture2 |   .0004083   .0002878     1.42   0.156    -.0001559    .0009725
             homerank |  -.0120369   .0081229    -1.48   0.138    -.0279574    .0038837
             awayrank |  -.0034168   .0053984    -0.63   0.527    -.0139975    .0071639
         loghomewages |  -.5299401   .1005345    -5.27   0.000    -.7269841   -.3328961
         logawaywages |   .2501691   .0601178     4.16   0.000     .1323403    .3679978
       home_promotion |          0  (omitted)
       away_promotion |   .2137592    .053268     4.01   0.000     .1093558    .3181625
         lgoalaverage |   .0958495   .1598123     0.60   0.549    -.2173769    .4090758
              rivalry |  -.0534793   .0647823    -0.83   0.409    -.1804503    .0734917
logoutcomeuncertainty |  -.5371814   .2096442    -2.56   0.010    -.9480765   -.1262863
             ncsprize |   .0166312   .0524334     0.32   0.751    -.0861364    .1193988
             pcsprize |   .1699738   .0621575     2.73   0.006     .0481474    .2918002
               top_ii |   .4482063   .0779985     5.75   0.000     .2953321    .6010805
            middle_ii |    .202507   .0958736     2.11   0.035     .0145983    .3904157
            bottom_ii |   .2809208   .1397902     2.01   0.044     .0069371    .5549045
                s2012 |  -.3103921   .0688028    -4.51   0.000     -.445243   -.1755412
                s2013 |  -.3027233   .0701125    -4.32   0.000    -.4401413   -.1653053
                s2014 |  -.3552247   .0623847    -5.69   0.000    -.4774966   -.2329529
                s2015 |   -.373775   .0643964    -5.80   0.000    -.4999897   -.2475603
                s2016 |   -.218212   .0646936    -3.37   0.001    -.3450091   -.0914149
                s2017 |  -.0657925   .0743468    -0.88   0.376    -.2115095    .0799245
                s2018 |          0  (omitted)
                _cons |   .8674604   .8804528     0.99   0.325    -.8581953    2.593116
----------------------+----------------------------------------------------------------
       var(e.ltickets)|   .2583363   .0267005                      .2109644    .3163456
---------------------------------------------------------------------------------------

. 
end of do-file

. clear

. use "C:\Users\franc\OneDrive - Leeds Beckett University\Documents\Francesco organised\Research\C
> ompetitive intensity\Fan expectations\2020\POS One\8-13 w.dta"

. do "C:\Users\franc\AppData\Local\Temp\STD4b08_000000.tmp"

. metobit ltickets lhomeu ltotalhomefans ltotalawayfans ldistance lsubstitutes ltemperature lhumid
> ity rain storm fog snow working_day sataft sateve satnig suneve sunnig noon fixture fixture2 hom
> erank awayrank loghomewages logawaywages home_promotion away_promotion lgoalaverage rivalry logo
> utcomeuncertainty ncsprize pcsprize  top  middle bottom s2012-s2018, ul(lrem) vce(robust)
note: s2018 omitted because of collinearity.

Refining starting values:

Grid node 0:   log likelihood = -653.02077

Fitting full model:

Iteration 0:   log pseudolikelihood = -653.02077  
Iteration 1:   log pseudolikelihood = -653.00817  
Iteration 2:   log pseudolikelihood = -653.00817  

Tobit regression                                Number of obs     =        756
                                                   Uncensored     =        754
Limits: Lower = -inf                               Left-censored  =          0
        Upper = lrem                               Right-censored =          2

                                                Wald chi2(40)     =     533.02
Log pseudolikelihood = -653.00817               Prob > chi2       =     0.0000
---------------------------------------------------------------------------------------
                      |               Robust
             ltickets | Coefficient  std. err.      z    P>|z|     [95% conf. interval]
----------------------+----------------------------------------------------------------
               lhomeu |  -.1986988   .0918421    -2.16   0.031     -.378706   -.0186916
       ltotalhomefans |    .149436   .0231187     6.46   0.000     .1041243    .1947478
       ltotalawayfans |   .0719765   .0323807     2.22   0.026     .0085116    .1354415
            ldistance |  -.0711331   .0132781    -5.36   0.000    -.0971577   -.0451085
         lsubstitutes |   .0055774    .054167     0.10   0.918    -.1005879    .1117427
         ltemperature |  -.1428673   .0717983    -1.99   0.047    -.2835895   -.0021451
            lhumidity |   .2614163   .0956368     2.73   0.006     .0739716    .4488609
                 rain |  -.1815036   .0510842    -3.55   0.000    -.2816268   -.0813805
                storm |  -.0675283   .0860674    -0.78   0.433    -.2362172    .1011606
                  fog |   .2857233     .06192     4.61   0.000     .1643623    .4070843
                 snow |  -.2544379   .2620421    -0.97   0.332    -.7680311    .2591552
          working_day |  -.1908221   .0712153    -2.68   0.007    -.3304015   -.0512427
               sataft |   .0042176   .1001231     0.04   0.966    -.1920201    .2004553
               sateve |   .1345997   .0873239     1.54   0.123     -.036552    .3057514
               satnig |   .0576553    .097237     0.59   0.553    -.1329257    .2482363
               suneve |  -.1167203   .1320777    -0.88   0.377    -.3755878    .1421471
               sunnig |   .0225696   .0963331     0.23   0.815    -.1662397     .211379
                 noon |   .1445183   .0942679     1.53   0.125    -.0402434    .3292799
              fixture |   -.051131     .01486    -3.44   0.001    -.0802562   -.0220059
             fixture2 |   .0014534   .0003481     4.18   0.000     .0007712    .0021356
             homerank |   .0042672   .0093926     0.45   0.650    -.0141421    .0226764
             awayrank |  -.0077483   .0065779    -1.18   0.239    -.0206407    .0051441
         loghomewages |  -.8771953   .2503253    -3.50   0.000    -1.367824   -.3865667
         logawaywages |   .1994163   .0792726     2.52   0.012     .0440449    .3547878
       home_promotion |   .1808243   .0880481     2.05   0.040     .0082532    .3533954
       away_promotion |   .1649325   .0709471     2.32   0.020     .0258787    .3039862
         lgoalaverage |   .3531239   .1647258     2.14   0.032     .0302673    .6759805
              rivalry |   .3090228   .0872579     3.54   0.000     .1380005    .4800451
logoutcomeuncertainty |   .7389364   .1959274     3.77   0.000     .3549257    1.122947
             ncsprize |  -.0649065   .0861577    -0.75   0.451    -.2337725    .1039595
             pcsprize |  -.0130811   .0880813    -0.15   0.882    -.1857174    .1595552
                  top |   .0771613   .1040375     0.74   0.458    -.1267486    .2810711
               middle |   .0645227   .0751715     0.86   0.391    -.0828108    .2118562
               bottom |   .1539157   .0784949     1.96   0.050     .0000685     .307763
                s2012 |  -.0386389   .0944977    -0.41   0.683    -.2238509    .1465731
                s2013 |  -.0515683   .0844326    -0.61   0.541    -.2170533    .1139166
                s2014 |   .0153609   .0850392     0.18   0.857    -.1513129    .1820347
                s2015 |  -.0737656   .0768196    -0.96   0.337    -.2243293    .0767981
                s2016 |   .1194269   .0902701     1.32   0.186    -.0574993     .296353
                s2017 |  -.0272638   .0874156    -0.31   0.755    -.1985951    .1440676
                s2018 |          0  (omitted)
                _cons |   4.979349   .8338609     5.97   0.000     3.345012    6.613686
----------------------+----------------------------------------------------------------
       var(e.ltickets)|   .3289001   .0168351                      .2975051     .363608
---------------------------------------------------------------------------------------

. 
. metobit ltickets lhomeu ltotalhomefans ltotalawayfans ldistance lsubstitutes ltemperature lhumid
> ity rain storm fog snow working_day sataft sateve satnig suneve sunnig noon fixture fixture2 hom
> erank awayrank loghomewages logawaywages home_promotion away_promotion lgoalaverage rivalry logo
> utcomeuncertainty ncsprize pcsprize  top_i middle_i bottom_i  s2012-s2018, ul(lrem) vce(robust)
note: s2018 omitted because of collinearity.

Refining starting values:

Grid node 0:   log likelihood = -651.72728

Fitting full model:

Iteration 0:   log pseudolikelihood = -651.72728  
Iteration 1:   log pseudolikelihood = -651.71464  
Iteration 2:   log pseudolikelihood = -651.71464  

Tobit regression                                Number of obs     =        756
                                                   Uncensored     =        754
Limits: Lower = -inf                               Left-censored  =          0
        Upper = lrem                               Right-censored =          2

                                                Wald chi2(40)     =     536.12
Log pseudolikelihood = -651.71464               Prob > chi2       =     0.0000
---------------------------------------------------------------------------------------
                      |               Robust
             ltickets | Coefficient  std. err.      z    P>|z|     [95% conf. interval]
----------------------+----------------------------------------------------------------
               lhomeu |  -.2135464   .0914855    -2.33   0.020    -.3928547   -.0342381
       ltotalhomefans |   .1496851   .0232163     6.45   0.000      .104182    .1951883
       ltotalawayfans |    .068525   .0319204     2.15   0.032     .0059622    .1310878
            ldistance |  -.0706348   .0134579    -5.25   0.000    -.0970117   -.0442579
         lsubstitutes |    .008154   .0541195     0.15   0.880    -.0979182    .1142261
         ltemperature |  -.1437868   .0727144    -1.98   0.048    -.2863043   -.0012693
            lhumidity |   .2793567   .0950561     2.94   0.003     .0930502    .4656631
                 rain |  -.1787383    .050278    -3.55   0.000    -.2772815   -.0801952
                storm |  -.0593436   .0876282    -0.68   0.498    -.2310917    .1124046
                  fog |   .2779231   .0621114     4.47   0.000     .1561871    .3996591
                 snow |  -.2552132   .2677622    -0.95   0.341    -.7800175     .269591
          working_day |  -.1883919   .0712395    -2.64   0.008    -.3280188    -.048765
               sataft |   .0051106   .1013277     0.05   0.960     -.193488    .2037092
               sateve |   .1246547   .0863305     1.44   0.149      -.04455    .2938594
               satnig |   .0505957   .0983951     0.51   0.607    -.1422551    .2434464
               suneve |  -.1175593   .1326628    -0.89   0.376    -.3775735     .142455
               sunnig |   .0173819   .0969698     0.18   0.858    -.1726755    .2074393
                 noon |   .1440975   .0930249     1.55   0.121    -.0382279     .326423
              fixture |  -.0547931   .0142512    -3.84   0.000    -.0827248   -.0268613
             fixture2 |   .0015548   .0003398     4.58   0.000     .0008887    .0022208
             homerank |   .0069408   .0093491     0.74   0.458     -.011383    .0252646
             awayrank |  -.0089144   .0065368    -1.36   0.173    -.0217263    .0038974
         loghomewages |  -.8845439   .2477643    -3.57   0.000    -1.370153   -.3989348
         logawaywages |   .2131205   .0791201     2.69   0.007     .0580479    .3681931
       home_promotion |   .2051691   .0898733     2.28   0.022     .0290208    .3813175
       away_promotion |   .1849071   .0692534     2.67   0.008      .049173    .3206413
         lgoalaverage |   .2940334   .1657755     1.77   0.076    -.0308806    .6189473
              rivalry |   .3006256   .0901738     3.33   0.001     .1238882    .4773631
logoutcomeuncertainty |   .7461024    .195913     3.81   0.000       .36212    1.130085
             ncsprize |  -.0496363   .0836192    -0.59   0.553    -.2135269    .1142542
             pcsprize |   .0063158   .0849485     0.07   0.941    -.1601801    .1728117
                top_i |   .1366249   .0922152     1.48   0.138    -.0441135    .3173633
             middle_i |   .1560413   .0781385     2.00   0.046     .0028926      .30919
             bottom_i |   .1672244   .0736938     2.27   0.023     .0227871    .3116617
                s2012 |  -.0448257   .0953843    -0.47   0.638    -.2317756    .1421241
                s2013 |  -.0522148   .0838188    -0.62   0.533    -.2164967    .1120671
                s2014 |   .0082332   .0844013     0.10   0.922    -.1571904    .1736567
                s2015 |  -.0952607   .0771616    -1.23   0.217    -.2464946    .0559731
                s2016 |   .1454462   .0923753     1.57   0.115    -.0356061    .3264985
                s2017 |  -.0369921     .08567    -0.43   0.666    -.2049023     .130918
                s2018 |          0  (omitted)
                _cons |   4.982034   .8188328     6.08   0.000     3.377151    6.586916
----------------------+----------------------------------------------------------------
       var(e.ltickets)|    .327725   .0165892                      .2967717    .3619068
---------------------------------------------------------------------------------------

. 
end of do-file

. clear

. use "C:\Users\franc\OneDrive - Leeds Beckett University\Documents\Francesco organised\Research\C
> ompetitive intensity\Fan expectations\2020\POS One\8-13 w t3.dta"

. do "C:\Users\franc\AppData\Local\Temp\STD4b08_000000.tmp"

. metobit ltickets lhomeu ltotalhomefans ltotalawayfans ldistance lsubstitutes ltemperature lhumid
> ity rain storm fog snow working_day sataft sateve satnig suneve sunnig noon fixture fixture2 hom
> erank awayrank loghomewages logawaywages home_promotion away_promotion lgoalaverage rivalry logo
> utcomeuncertainty ncsprize pcsprize top_ii middle_ii bottom_ii  s2012-s2018, ul(lrem) vce(robust
> )
note: s2018 omitted because of collinearity.

Refining starting values:

Grid node 0:   log likelihood = -635.04077

Fitting full model:

Iteration 0:   log pseudolikelihood = -635.04077  
Iteration 1:   log pseudolikelihood = -635.02664  
Iteration 2:   log pseudolikelihood = -635.02663  

Tobit regression                                Number of obs     =        734
                                                   Uncensored     =        732
Limits: Lower = -inf                               Left-censored  =          0
        Upper = lrem                               Right-censored =          2

                                                Wald chi2(40)     =     508.06
Log pseudolikelihood = -635.02663               Prob > chi2       =     0.0000
---------------------------------------------------------------------------------------
                      |               Robust
             ltickets | Coefficient  std. err.      z    P>|z|     [95% conf. interval]
----------------------+----------------------------------------------------------------
               lhomeu |  -.1899513   .0939196    -2.02   0.043    -.3740303   -.0058724
       ltotalhomefans |   .1419427   .0238141     5.96   0.000      .095268    .1886174
       ltotalawayfans |   .0667439   .0321341     2.08   0.038     .0037623    .1297256
            ldistance |  -.0674495    .014137    -4.77   0.000    -.0951574   -.0397415
         lsubstitutes |   .0239654   .0558434     0.43   0.668    -.0854855    .1334164
         ltemperature |  -.1533511   .0726376    -2.11   0.035    -.2957181    -.010984
            lhumidity |   .2799847   .0935949     2.99   0.003      .096542    .4634274
                 rain |  -.1672125   .0510104    -3.28   0.001     -.267191   -.0672341
                storm |  -.0630751   .0905389    -0.70   0.486    -.2405281    .1143779
                  fog |   .2710982   .0612232     4.43   0.000     .1511029    .3910935
                 snow |  -.3095823   .2581694    -1.20   0.230    -.8155849    .1964204
          working_day |  -.1808022    .072771    -2.48   0.013    -.3234307   -.0381737
               sataft |   .0026246   .1005589     0.03   0.979    -.1944673    .1997164
               sateve |   .1437422   .0879031     1.64   0.102    -.0285448    .3160292
               satnig |   .0588078   .1011901     0.58   0.561    -.1395212    .2571369
               suneve |  -.1032708   .1392899    -0.74   0.458    -.3762739    .1697323
               sunnig |   .0275501   .1064701     0.26   0.796    -.1811274    .2362276
                 noon |    .151495   .0934839     1.62   0.105    -.0317301    .3347201
              fixture |    -.06504   .0153921    -4.23   0.000     -.095208   -.0348721
             fixture2 |   .0017014   .0003671     4.63   0.000     .0009818     .002421
             homerank |   .0109562   .0093636     1.17   0.242     -.007396    .0293085
             awayrank |  -.0092066   .0068813    -1.34   0.181    -.0226937    .0042804
         loghomewages |  -.7502466   .2513262    -2.99   0.003    -1.242837   -.2576562
         logawaywages |   .2190285   .0800103     2.74   0.006     .0622112    .3758458
       home_promotion |   .1609199   .0886687     1.81   0.070    -.0128676    .3347074
       away_promotion |   .1896888    .070177     2.70   0.007     .0521443    .3272333
         lgoalaverage |   .2764831   .1869919     1.48   0.139    -.0900143    .6429805
              rivalry |   .3109316   .0907574     3.43   0.001     .1330503    .4888129
logoutcomeuncertainty |   .7084394    .200569     3.53   0.000     .3153314    1.101547
             ncsprize |  -.0186301   .0884594    -0.21   0.833    -.1920073    .1547472
             pcsprize |   .0078542   .0879929     0.09   0.929    -.1646088    .1803171
               top_ii |   .0131016   .0961381     0.14   0.892    -.1753257    .2015288
            middle_ii |   .2007527   .0869099     2.31   0.021     .0304124     .371093
            bottom_ii |   .0644544   .0828913     0.78   0.437    -.0980096    .2269185
                s2012 |  -.0679491   .0977906    -0.69   0.487    -.2596152    .1237169
                s2013 |  -.1292772   .0884262    -1.46   0.144    -.3025893    .0440349
                s2014 |  -.0199926   .0876564    -0.23   0.820     -.191796    .1518107
                s2015 |  -.1094612   .0786765    -1.39   0.164    -.2636642    .0447418
                s2016 |   .0818565   .0956586     0.86   0.392    -.1056308    .2693439
                s2017 |  -.0797799   .0895831    -0.89   0.373    -.2553596    .0957997
                s2018 |          0  (omitted)
                _cons |   5.293039   .8469243     6.25   0.000     3.633098    6.952981
----------------------+----------------------------------------------------------------
       var(e.ltickets)|   .3297523   .0171357                      .2978207    .3651075
---------------------------------------------------------------------------------------

. 
end of do-file

. clear

. use "C:\Users\franc\OneDrive - Leeds Beckett University\Documents\Francesco organised\Research\C
> ompetitive intensity\Fan expectations\2020\POS One\14-20 w.dta"

. do "C:\Users\franc\AppData\Local\Temp\STD4b08_000000.tmp"

. metobit ltickets lhomeu ltotalhomefans ltotalawayfans ldistance lsubstitutes ltemperature lhumid
> ity rain storm fog snow working_day sataft sateve satnig suneve sunnig noon fixture fixture2 hom
> erank awayrank loghomewages logawaywages home_promotion away_promotion lgoalaverage rivalry logo
> utcomeuncertainty ncsprize pcsprize  top  middle bottom s2012-s2018, ul(lrem) vce(robust)
note: s2018 omitted because of collinearity.

Refining starting values:

Grid node 0:   log likelihood = -859.55249

Fitting full model:

Iteration 0:   log pseudolikelihood = -859.55249  
Iteration 1:   log pseudolikelihood = -859.13422  
Iteration 2:   log pseudolikelihood = -859.13382  
Iteration 3:   log pseudolikelihood = -859.13382  

Tobit regression                                Number of obs     =        863
                                                   Uncensored     =        851
Limits: Lower = -inf                               Left-censored  =          0
        Upper = lrem                               Right-censored =         12

                                                Wald chi2(40)     =     653.72
Log pseudolikelihood = -859.13382               Prob > chi2       =     0.0000
---------------------------------------------------------------------------------------
                      |               Robust
             ltickets | Coefficient  std. err.      z    P>|z|     [95% conf. interval]
----------------------+----------------------------------------------------------------
               lhomeu |   .1897053   .0620874     3.06   0.002     .0680161    .3113944
       ltotalhomefans |    .143495   .0319936     4.49   0.000     .0807887    .2062013
       ltotalawayfans |   .0960976   .0351453     2.73   0.006     .0272141    .1649811
            ldistance |  -.0867083   .0166397    -5.21   0.000    -.1193216    -.054095
         lsubstitutes |  -.0425069   .0550612    -0.77   0.440    -.1504248     .065411
         ltemperature |   .1336351   .1259039     1.06   0.289    -.1131321    .3804023
            lhumidity |  -.0852602   .1691973    -0.50   0.614    -.4168808    .2463604
                 rain |  -.0431389   .0542744    -0.79   0.427    -.1495147    .0632368
                storm |  -.0166544   .1062116    -0.16   0.875    -.2248253    .1915164
                  fog |    .031851   .0756291     0.42   0.674    -.1163792    .1800812
                 snow |   .2709699   .2148721     1.26   0.207    -.1501716    .6921115
          working_day |  -.0362994   .0719286    -0.50   0.614    -.1772769    .1046781
               sataft |   .0946855   .0816422     1.16   0.246    -.0653302    .2547013
               sateve |   .0972755   .0937157     1.04   0.299    -.0864039    .2809548
               satnig |   -.023111   .1202591    -0.19   0.848    -.2588145    .2125925
               suneve |   .1176102   .0938034     1.25   0.210    -.0662411    .3014615
               sunnig |   .0675575   .1170429     0.58   0.564    -.1618424    .2969574
                 noon |  -.0093332   .1060943    -0.09   0.930    -.2172741    .1986077
              fixture |  -.0050352   .0193826    -0.26   0.795    -.0430244    .0329541
             fixture2 |   .0002417   .0004669     0.52   0.605    -.0006735    .0011568
             homerank |   -.027108    .007838    -3.46   0.001    -.0424703   -.0117458
             awayrank |  -.0045037   .0074898    -0.60   0.548    -.0191835     .010176
         loghomewages |   .8152568   .1572034     5.19   0.000     .5071437     1.12337
         logawaywages |   .3575631   .0792146     4.51   0.000     .2023053     .512821
       home_promotion |     .20957   .0504487     4.15   0.000     .1106925    .3084476
       away_promotion |   .2081167   .0785109     2.65   0.008     .0542382    .3619951
         lgoalaverage |   .0212867   .1578042     0.13   0.893    -.2880038    .3305772
              rivalry |  -.0109914   .1015937    -0.11   0.914    -.2101114    .1881286
logoutcomeuncertainty |   .4862856    .174505     2.79   0.005     .1442621    .8283091
             ncsprize |   .0219428   .1096991     0.20   0.841    -.1930634     .236949
             pcsprize |  -.0210148   .1192892    -0.18   0.860    -.2548174    .2127878
                  top |  -.1380973   .1403869    -0.98   0.325    -.4132505    .1370559
               middle |  -.1146569   .1011614    -1.13   0.257    -.3129296    .0836159
               bottom |   .1979237   .0632294     3.13   0.002     .0739963    .3218511
                s2012 |  -.0538923   .1070191    -0.50   0.615    -.2636459    .1558614
                s2013 |  -.0866172   .0901338    -0.96   0.337    -.2632763    .0900418
                s2014 |  -.0084914   .0805286    -0.11   0.916    -.1663246    .1493418
                s2015 |  -.0062255   .0947155    -0.07   0.948    -.1918645    .1794136
                s2016 |    .046231    .083962     0.55   0.582    -.1183315    .2107935
                s2017 |   .2110346   .0751325     2.81   0.005     .0637776    .3582916
                s2018 |          0  (omitted)
                _cons |    6.36234   1.199946     5.30   0.000     4.010489    8.714192
----------------------+----------------------------------------------------------------
       var(e.ltickets)|   .4302402   .0347439                       .367259     .504022
---------------------------------------------------------------------------------------

. 
. metobit ltickets lhomeu ltotalhomefans ltotalawayfans ldistance lsubstitutes ltemperature lhumid
> ity rain storm fog snow working_day sataft sateve satnig suneve sunnig noon fixture fixture2 hom
> erank awayrank loghomewages logawaywages home_promotion away_promotion lgoalaverage rivalry logo
> utcomeuncertainty ncsprize pcsprize  top_i middle_i bottom_i  s2012-s2018, ul(lrem) vce(robust)
note: s2018 omitted because of collinearity.

Refining starting values:

Grid node 0:   log likelihood = -859.35475

Fitting full model:

Iteration 0:   log pseudolikelihood = -859.35475  
Iteration 1:   log pseudolikelihood = -858.96541  
Iteration 2:   log pseudolikelihood = -858.96502  
Iteration 3:   log pseudolikelihood = -858.96502  

Tobit regression                                Number of obs     =        863
                                                   Uncensored     =        851
Limits: Lower = -inf                               Left-censored  =          0
        Upper = lrem                               Right-censored =         12

                                                Wald chi2(40)     =     690.98
Log pseudolikelihood = -858.96502               Prob > chi2       =     0.0000
---------------------------------------------------------------------------------------
                      |               Robust
             ltickets | Coefficient  std. err.      z    P>|z|     [95% conf. interval]
----------------------+----------------------------------------------------------------
               lhomeu |   .1686482   .0610578     2.76   0.006     .0489771    .2883194
       ltotalhomefans |   .1557816    .032403     4.81   0.000      .092273    .2192903
       ltotalawayfans |   .0968402   .0357925     2.71   0.007     .0266883    .1669922
            ldistance |  -.0867216   .0161437    -5.37   0.000    -.1183628   -.0550805
         lsubstitutes |  -.0574081   .0549025    -1.05   0.296    -.1650149    .0501987
         ltemperature |   .1436629   .1295041     1.11   0.267    -.1101604    .3974862
            lhumidity |  -.1124864   .1715981    -0.66   0.512    -.4488125    .2238398
                 rain |  -.0325144   .0544084    -0.60   0.550     -.139153    .0741241
                storm |  -.0078045   .1047659    -0.07   0.941    -.2131419    .1975328
                  fog |   .0583063   .0752403     0.77   0.438     -.089162    .2057746
                 snow |   .2039362   .1952141     1.04   0.296    -.1786765    .5865489
          working_day |  -.0359634   .0705733    -0.51   0.610    -.1742845    .1023576
               sataft |   .0817005   .0821387     0.99   0.320    -.0792883    .2426894
               sateve |   .0979068   .0932092     1.05   0.294    -.0847798    .2805934
               satnig |  -.0512253   .1187919    -0.43   0.666     -.284053    .1816025
               suneve |   .1204828    .094554     1.27   0.203    -.0648395    .3058052
               sunnig |    .035141   .1148209     0.31   0.760    -.1899038    .2601858
                 noon |  -.0364924   .1053448    -0.35   0.729    -.2429644    .1699796
              fixture |  -.0043522   .0195442    -0.22   0.824    -.0426581    .0339538
             fixture2 |   .0002842   .0004734     0.60   0.548    -.0006437    .0012121
             homerank |  -.0214553   .0084389    -2.54   0.011    -.0379952   -.0049154
             awayrank |  -.0048761   .0075103    -0.65   0.516     -.019596    .0098438
         loghomewages |   .7872337   .1578774     4.99   0.000     .4777997    1.096668
         logawaywages |   .3551873   .0793702     4.48   0.000     .1996246    .5107501
       home_promotion |   .2090048   .0498377     4.19   0.000     .1113247     .306685
       away_promotion |   .2114798   .0771041     2.74   0.006     .0603584    .3626011
         lgoalaverage |   .0114213   .1587508     0.07   0.943    -.2997245    .3225672
              rivalry |  -.0323682   .1019027    -0.32   0.751    -.2320937    .1673574
logoutcomeuncertainty |   .4997361   .1738849     2.87   0.004     .1589279    .8405442
             ncsprize |   .0135841   .1081196     0.13   0.900    -.1983265    .2254947
             pcsprize |  -.0362511   .1152412    -0.31   0.753    -.2621198    .1896175
                top_i |   .1195353   .1116371     1.07   0.284    -.0992695      .33834
             middle_i |     .04506   .1121668     0.40   0.688    -.1747829    .2649029
             bottom_i |   .2532593   .0684658     3.70   0.000     .1190687    .3874499
                s2012 |  -.0096682   .1076072    -0.09   0.928    -.2205743     .201238
                s2013 |  -.0700079   .0896646    -0.78   0.435    -.2457474    .1057315
                s2014 |   .0143749   .0798016     0.18   0.857    -.1420334    .1707831
                s2015 |    .026876    .093752     0.29   0.774    -.1568745    .2106265
                s2016 |   .0893465   .0840923     1.06   0.288    -.0754713    .2541643
                s2017 |   .2429897   .0744116     3.27   0.001     .0971456    .3888338
                s2018 |          0  (omitted)
                _cons |   6.103652    1.21499     5.02   0.000     3.722314    8.484989
----------------------+----------------------------------------------------------------
       var(e.ltickets)|   .4297093   .0352712                      .3658531     .504711
---------------------------------------------------------------------------------------

. 
end of do-file

. clear

. use "C:\Users\franc\OneDrive - Leeds Beckett University\Documents\Francesco organised\Research\C
> ompetitive intensity\Fan expectations\2020\POS One\14-20 w t3.dta"

. do "C:\Users\franc\AppData\Local\Temp\STD4b08_000000.tmp"

. metobit ltickets lhomeu ltotalhomefans ltotalawayfans ldistance lsubstitutes ltemperature lhumid
> ity rain storm fog snow working_day sataft sateve satnig suneve sunnig noon fixture fixture2 hom
> erank awayrank loghomewages logawaywages home_promotion away_promotion lgoalaverage rivalry logo
> utcomeuncertainty ncsprize pcsprize top_ii middle_ii bottom_ii  s2012-s2018, ul(lrem) vce(robust
> )
note: s2018 omitted because of collinearity.

Refining starting values:

Grid node 0:   log likelihood =  -834.0927

Fitting full model:

Iteration 0:   log pseudolikelihood =  -834.0927  
Iteration 1:   log pseudolikelihood = -833.68212  
Iteration 2:   log pseudolikelihood = -833.68169  
Iteration 3:   log pseudolikelihood = -833.68169  

Tobit regression                                Number of obs     =        838
                                                   Uncensored     =        826
Limits: Lower = -inf                               Left-censored  =          0
        Upper = lrem                               Right-censored =         12

                                                Wald chi2(40)     =     665.30
Log pseudolikelihood = -833.68169               Prob > chi2       =     0.0000
---------------------------------------------------------------------------------------
                      |               Robust
             ltickets | Coefficient  std. err.      z    P>|z|     [95% conf. interval]
----------------------+----------------------------------------------------------------
               lhomeu |   .1584739   .0614659     2.58   0.010     .0380031    .2789448
       ltotalhomefans |    .150639   .0331037     4.55   0.000     .0857569    .2155211
       ltotalawayfans |   .1036788   .0362634     2.86   0.004     .0326039    .1747537
            ldistance |  -.0876329   .0175617    -4.99   0.000    -.1220532   -.0532125
         lsubstitutes |   -.050506   .0560365    -0.90   0.367    -.1603356    .0593235
         ltemperature |   .1278268   .1275315     1.00   0.316    -.1221303     .377784
            lhumidity |  -.1136518   .1728107    -0.66   0.511    -.4523544    .2250509
                 rain |  -.0390657   .0549915    -0.71   0.477    -.1468471    .0687157
                storm |   -.012794   .1158129    -0.11   0.912    -.2397832    .2141952
                  fog |   .0516407   .0750803     0.69   0.492     -.095514    .1987953
                 snow |   .2284835   .2060806     1.11   0.268     -.175427    .6323939
          working_day |  -.0299029   .0714109    -0.42   0.675    -.1698657      .11006
               sataft |   .1049944   .0806295     1.30   0.193    -.0530365    .2630253
               sateve |   .1100873   .0941922     1.17   0.243     -.074526    .2947006
               satnig |  -.0186544    .121242    -0.15   0.878    -.2562845    .2189756
               suneve |   .1572467   .0965503     1.63   0.103    -.0319885    .3464819
               sunnig |   .1125039   .1225867     0.92   0.359    -.1277617    .3527694
                 noon |  -.0413812   .1081798    -0.38   0.702    -.2534098    .1706473
              fixture |  -.0204201   .0211088    -0.97   0.333    -.0617926    .0209525
             fixture2 |   .0006261   .0005135     1.22   0.223    -.0003804    .0016326
             homerank |  -.0218934   .0087023    -2.52   0.012    -.0389496   -.0048371
             awayrank |  -.0008823   .0080249    -0.11   0.912    -.0166107    .0148462
         loghomewages |   .7693391   .1612226     4.77   0.000     .4533486     1.08533
         logawaywages |   .3522327   .0813017     4.33   0.000     .1928843    .5115811
       home_promotion |   .2063761   .0514481     4.01   0.000     .1055397    .3072125
       away_promotion |   .2066673   .0809717     2.55   0.011     .0479657    .3653689
         lgoalaverage |   .0945666   .1917586     0.49   0.622    -.2812733    .4704064
              rivalry |  -.0217463   .1031234    -0.21   0.833    -.2238643    .1803718
logoutcomeuncertainty |   .5038323    .176564     2.85   0.004     .1577732    .8498915
             ncsprize |   .0245066   .1153898     0.21   0.832    -.2016532    .2506664
             pcsprize |   -.046338   .1222114    -0.38   0.705     -.285868    .1931919
               top_ii |   .1625849     .12019     1.35   0.176    -.0729831    .3981529
            middle_ii |   .1483244   .1277765     1.16   0.246    -.1021129    .3987617
            bottom_ii |   .3348759   .0791445     4.23   0.000     .1797555    .4899963
                s2012 |  -.0312076   .1091867    -0.29   0.775    -.2452096    .1827943
                s2013 |  -.0606832   .0877724    -0.69   0.489     -.232714    .1113475
                s2014 |  -.0051944   .0798119    -0.07   0.948    -.1616228    .1512341
                s2015 |  -.0142611   .0943638    -0.15   0.880    -.1992107    .1706886
                s2016 |   .0890209    .086025     1.03   0.301     -.079585    .2576268
                s2017 |   .2398896   .0748784     3.20   0.001     .0931306    .3866485
                s2018 |          0  (omitted)
                _cons |   6.057743   1.211932     5.00   0.000     3.682399    8.433086
----------------------+----------------------------------------------------------------
       var(e.ltickets)|   .4292685     .03557                      .3649193    .5049649
---------------------------------------------------------------------------------------

. 
end of do-file

. clear

. log close
      name:  <unnamed>
       log:  C:\Users\franc\OneDrive - Leeds Beckett University\Documents\Francesco organised\Rese
> arch\Competitive intensity\Fan expectations\2020\POS One\Resubmission\S3 all regressions_edited.
> log
  log type:  text
 closed on:  18 Nov 2021, 16:18:00
--------------------------------------------------------------------------------------------------
