# Supplementary material for: Determinants of stadium attendance in Italian Serie A: New evidence based on fan expectations
Source: PLoS One. 2021 Dec 14;16(12):e0261419. doi: 10.1371/journal.pone.0261419 (PMC8670676; doi:10.1371/journal.pone.0261419)
Supplement: S2 File — This log file shows how the VIF coefficients were obtained on Stata. (LOG) [file pone.0261419.s004.log]

--------------------------------------------------------------------------------------------------
      name:  <unnamed>
       log:  C:\Users\franc\OneDrive - Leeds Beckett University\Documents\Francesco organised\Rese
> arch\Competitive intensity\Fan expectations\2020\POS One\Resubmission\S4 VIF_edited.log
  log type:  text
 opened on:  18 Nov 2021, 16:18:34

. use "C:\Users\franc\OneDrive - Leeds Beckett University\Documents\Francesco organised\Research\C
> ompetitive intensity\Fan expectations\2020\POS One\full dataset.dta"

. do "C:\Users\franc\AppData\Local\Temp\STD4b08_000000.tmp"

. reg gametickets homeu totalhomefans totalawayfans distance substitutes temperature humidity rain
>  storm fog snow working_day sataft sateve satnig suneve sunnig noon fixture homerank awayrank ho
> me_wages away_wages home_promotion away_promotion goalaverage rivalry outcomeuncertainty ncspriz
> e pcsprize  top  middle bottom 

      Source |       SS           df       MS      Number of obs   =     2,498
-------------+----------------------------------   F(33, 2464)     =     73.56
       Model |  1.1306e+11        33  3.4260e+09   Prob > F        =    0.0000
    Residual |  1.1475e+11     2,464    46572547   R-squared       =    0.4963
-------------+----------------------------------   Adj R-squared   =    0.4895
       Total |  2.2781e+11     2,497  91234671.3   Root MSE        =    6824.4

------------------------------------------------------------------------------------
       gametickets | Coefficient  Std. err.      t    P>|t|     [95% conf. interval]
-------------------+----------------------------------------------------------------
  homeunemployment |   482.7856   30.27653    15.95   0.000     423.4155    542.1557
     totalhomefans |   .0001366   .0001753     0.78   0.436    -.0002071    .0004802
     totalawayfans |   .0014571    .000171     8.52   0.000     .0011217    .0017925
          distance |  -1.886615   .5615867    -3.36   0.001    -2.987845   -.7853839
       substitutes |  -125.7822   75.42716    -1.67   0.096    -273.6893      22.125
       temperature |   59.87387   27.23596     2.20   0.028     6.466129    113.2816
          humidity |   6.874329   12.09883     0.57   0.570     -16.8506    30.59926
              rain |   -634.763   334.9947    -1.89   0.058    -1291.663    22.13722
             storm |  -156.8938   540.4373    -0.29   0.772    -1216.652    902.8643
               fog |   1474.816   448.5388     3.29   0.001     595.2643    2354.368
              snow |  -2039.093   1465.881    -1.39   0.164    -4913.579    835.3943
       working_day |  -1773.686   418.1155    -4.24   0.000     -2593.58   -953.7917
            sataft |   491.3874   676.7884     0.73   0.468    -835.7455     1818.52
            sateve |  -699.8324   557.3977    -1.26   0.209    -1792.849    393.1839
            satnig |  -126.6505   573.3435    -0.22   0.825    -1250.935    997.6344
            suneve |    597.982   704.6573     0.85   0.396    -783.7998    1979.764
            sunnig |    406.398    527.187     0.77   0.441    -627.3773    1440.173
              noon |   55.44524   577.2213     0.10   0.923    -1076.444    1187.334
           fixture |   125.0176   15.64197     7.99   0.000     94.34482    155.6904
          homerank |  -269.6634   46.70113    -5.77   0.000    -361.2409   -178.0859
          awayrank |   63.31924   39.74547     1.59   0.111    -14.61874    141.2572
        home_wages |   66.12188   9.436192     7.01   0.000     47.61819    84.62557
        away_wages |  -.7929003   9.174454    -0.09   0.931    -18.78334    17.19754
    home_promotion |  -1077.176   421.6849    -2.55   0.011    -1904.069   -250.2825
    away_promotion |   519.7588   426.7741     1.22   0.223    -317.1141    1356.632
       goalaverage |    1165.36   314.9156     3.70   0.000     547.8334    1782.886
           rivalry |   3557.466   529.9937     6.71   0.000     2518.187    4596.745
outcomeuncertainty |  -2013.414   783.1994    -2.57   0.010    -3549.211   -477.6166
          ncsprize |  -562.0193   507.2495    -1.11   0.268    -1556.699    432.6601
          pcsprize |   -470.034   608.5025    -0.77   0.440    -1663.263    723.1951
               top |   4392.293   507.1072     8.66   0.000     3397.892    5386.693
            middle |   1240.584     459.32     2.70   0.007     339.8913    2141.277
            bottom |    2332.06   444.1132     5.25   0.000     1461.186    3202.933
             _cons |  -5287.331   1832.605    -2.89   0.004    -8880.936   -1693.725
------------------------------------------------------------------------------------

. 
. vif

    Variable |       VIF       1/VIF  
-------------+----------------------
  home_wages |      6.87    0.145612
  away_wages |      6.50    0.153763
totalhomef~s |      5.59    0.178900
totalawayf~s |      5.32    0.188076
    homerank |      3.87    0.258508
 goalaverage |      2.79    0.357840
    awayrank |      2.79    0.358366
         top |      2.40    0.417382
 substitutes |      1.63    0.613459
    humidity |      1.60    0.624881
      bottom |      1.58    0.634535
outcomeunc~y |      1.56    0.640071
      middle |      1.52    0.659765
      satnig |      1.50    0.668037
      sunnig |      1.47    0.682559
        rain |      1.41    0.707568
    distance |      1.41    0.707587
     fixture |      1.41    0.709949
homeunempl~t |      1.40    0.712313
      sateve |      1.37    0.732167
 temperature |      1.36    0.733610
        noon |      1.36    0.736279
         fog |      1.32    0.758321
 working_day |      1.29    0.775828
     rivalry |      1.29    0.775847
away_promo~n |      1.24    0.804082
home_promo~n |      1.22    0.819999
      suneve |      1.22    0.821057
       storm |      1.20    0.832606
    ncsprize |      1.15    0.870180
    pcsprize |      1.11    0.897694
      sataft |      1.09    0.919214
        snow |      1.05    0.951090
-------------+----------------------
    Mean VIF |      2.12

. 
. reg gametickets homeu totalhomefans totalawayfans distance substitutes temperature humidity rain
>  storm fog snow working_day sataft sateve satnig suneve sunnig noon fixture homerank awayrank ho
> me_wages away_wages home_promotion away_promotion goalaverage rivalry outcomeuncertainty ncspriz
> e pcsprize top_i middle_i bottom_i

      Source |       SS           df       MS      Number of obs   =     2,498
-------------+----------------------------------   F(33, 2464)     =     71.94
       Model |  1.1179e+11        33  3.3876e+09   Prob > F        =    0.0000
    Residual |  1.1602e+11     2,464  47086509.6   R-squared       =    0.4907
-------------+----------------------------------   Adj R-squared   =    0.4839
       Total |  2.2781e+11     2,497  91234671.3   Root MSE        =      6862

------------------------------------------------------------------------------------
       gametickets | Coefficient  Std. err.      t    P>|t|     [95% conf. interval]
-------------------+----------------------------------------------------------------
  homeunemployment |   471.6297   30.42734    15.50   0.000     411.9639    531.2955
     totalhomefans |   .0001531   .0001762     0.87   0.385    -.0001923    .0004986
     totalawayfans |   .0014697   .0001722     8.54   0.000     .0011321    .0018073
          distance |   -1.93827   .5646938    -3.43   0.001    -3.045593   -.8309461
       substitutes |  -117.2365    75.8714    -1.55   0.122    -266.0148    31.54177
       temperature |   92.62676   27.11905     3.42   0.001     39.44828    145.8052
          humidity |   2.261841   12.17104     0.19   0.853    -21.60469    26.12837
              rain |  -545.8101   336.8428    -1.62   0.105    -1206.334    114.7141
             storm |   4.783612   543.3197     0.01   0.993    -1060.627    1070.194
               fog |   1463.096   450.7314     3.25   0.001      579.244    2346.947
              snow |  -1495.496   1473.151    -1.02   0.310    -4384.238    1393.246
       working_day |   -1702.06   420.3173    -4.05   0.000    -2526.272   -877.8484
            sataft |   642.5351   680.6154     0.94   0.345    -692.1021    1977.172
            sateve |  -646.2768   560.2127    -1.15   0.249    -1744.813    452.2595
            satnig |  -169.7552   577.4026    -0.29   0.769        -1302    962.4892
            suneve |    639.575      708.7     0.90   0.367     -750.134    2029.284
            sunnig |   443.4563    530.228     0.84   0.403    -596.2823    1483.195
              noon |   87.64606   580.3277     0.15   0.880    -1050.334    1225.626
           fixture |   118.1001   15.97944     7.39   0.000      86.7656    149.4347
          homerank |  -274.8025   50.19407    -5.47   0.000    -373.2294   -176.3756
          awayrank |   53.32651   39.97516     1.33   0.182    -25.06186    131.7149
        home_wages |     64.443   9.514687     6.77   0.000     45.78539    83.10061
        away_wages |  -1.646096   9.229005    -0.18   0.858     -19.7435    16.45131
    home_promotion |  -959.6902    423.785    -2.26   0.024    -1790.702   -128.6787
    away_promotion |   663.2911   429.2449     1.55   0.122    -178.4269    1505.009
       goalaverage |   1088.044   316.8239     3.43   0.001     466.7758    1709.313
           rivalry |   3539.839    532.616     6.65   0.000     2495.418    4584.261
outcomeuncertainty |  -1632.588   785.4197    -2.08   0.038    -3172.739   -92.43685
          ncsprize |   44.54953   497.1562     0.09   0.929    -930.3375    1019.437
          pcsprize |   296.1552   600.6171     0.49   0.622    -881.6113    1473.922
             top_i |   3741.242   530.2928     7.06   0.000     2701.377    4781.108
          middle_i |   1052.502     503.47     2.09   0.037     65.23386     2039.77
          bottom_i |   2036.796   451.7517     4.51   0.000     1150.944    2922.648
             _cons |  -5405.684   1873.423    -2.89   0.004    -9079.331   -1732.038
------------------------------------------------------------------------------------

. 
. vif

    Variable |       VIF       1/VIF  
-------------+----------------------
  home_wages |      6.91    0.144800
  away_wages |      6.51    0.153628
totalhomef~s |      5.59    0.179042
totalawayf~s |      5.33    0.187692
    homerank |      4.42    0.226251
       top_i |      3.35    0.298594
 goalaverage |      2.80    0.357443
    awayrank |      2.79    0.358169
    bottom_i |      2.19    0.455953
    middle_i |      1.80    0.555187
 substitutes |      1.63    0.612988
    humidity |      1.60    0.624303
outcomeunc~y |      1.55    0.643481
      satnig |      1.50    0.665946
      sunnig |      1.47    0.682198
     fixture |      1.45    0.687786
    distance |      1.41    0.707545
        rain |      1.41    0.707548
homeunempl~t |      1.40    0.713053
      sateve |      1.36    0.732826
        noon |      1.36    0.736456
 temperature |      1.34    0.748115
         fog |      1.32    0.759248
 working_day |      1.29    0.776194
     rivalry |      1.29    0.776705
away_promo~n |      1.24    0.803623
      suneve |      1.22    0.820675
home_promo~n |      1.22    0.820851
       storm |      1.20    0.832887
    ncsprize |      1.09    0.915869
      sataft |      1.09    0.918937
    pcsprize |      1.07    0.931589
        snow |      1.05    0.952119
-------------+----------------------
    Mean VIF |      2.19

. 
. reg gametickets homeu totalhomefans totalawayfans distance substitutes temperature humidity rain
>  storm fog snow working_day sataft sateve satnig suneve sunnig noon fixture homerank awayrank ho
> me_wages away_wages home_promotion away_promotion goalaverage rivalry outcomeuncertainty ncspriz
> e pcsprize top_ii middle_ii bottom_ii

      Source |       SS           df       MS      Number of obs   =     2,498
-------------+----------------------------------   F(33, 2464)     =     69.47
       Model |  1.0980e+11        33  3.3274e+09   Prob > F        =    0.0000
    Residual |  1.1801e+11     2,464  47893836.8   R-squared       =    0.4820
-------------+----------------------------------   Adj R-squared   =    0.4750
       Total |  2.2781e+11     2,497  91234671.3   Root MSE        =    6920.5

------------------------------------------------------------------------------------
       gametickets | Coefficient  Std. err.      t    P>|t|     [95% conf. interval]
-------------------+----------------------------------------------------------------
  homeunemployment |   467.1302   30.82546    15.15   0.000     406.6837    527.5767
     totalhomefans |   .0000816   .0001771     0.46   0.645    -.0002658    .0004289
     totalawayfans |   .0014255   .0001734     8.22   0.000     .0010854    .0017656
          distance |  -1.807068   .5699661    -3.17   0.002     -2.92473   -.6894055
       substitutes |  -115.7278   76.53631    -1.51   0.131    -265.8099    34.35433
       temperature |   119.5798   27.78866     4.30   0.000      65.0883    174.0714
          humidity |   3.783858   12.27757     0.31   0.758    -20.29156    27.85927
              rain |  -524.9061   339.9976    -1.54   0.123    -1191.617    141.8044
             storm |   79.44694   548.6012     0.14   0.885    -996.3201    1155.214
               fog |   1411.187   454.4738     3.11   0.002     519.9972    2302.377
              snow |   -1472.06   1487.547    -0.99   0.322    -4389.033    1444.912
       working_day |  -1765.915   424.6337    -4.16   0.000    -2598.591   -933.2395
            sataft |    711.711   685.9458     1.04   0.300    -633.3788    2056.801
            sateve |  -598.1791   565.0401    -1.06   0.290    -1706.182    509.8235
            satnig |   15.21684   581.4385     0.03   0.979    -1124.942    1155.375
            suneve |   820.7189   714.8728     1.15   0.251    -581.0947    2222.533
            sunnig |   677.1305   534.1376     1.27   0.205    -370.2744    1724.535
              noon |   88.65855   585.5308     0.15   0.880    -1059.525    1236.842
           fixture |    77.0359   14.73352     5.23   0.000     48.14455    105.9273
          homerank |  -318.5845   50.81623    -6.27   0.000    -418.2314   -218.9375
          awayrank |   50.62692   40.31768     1.26   0.209    -28.43313     129.687
        home_wages |   67.54073   9.607005     7.03   0.000     48.70209    86.37937
        away_wages |  -.9411401   9.305949    -0.10   0.919    -19.18943    17.30715
    home_promotion |   -835.961   427.3578    -1.96   0.051    -1673.979    2.056474
    away_promotion |   643.7458    432.957     1.49   0.137    -205.2514    1492.743
       goalaverage |   1131.382   319.2368     3.54   0.000     505.3823    1757.383
           rivalry |   3619.601    536.925     6.74   0.000      2566.73    4672.472
outcomeuncertainty |   -1443.35   791.9987    -1.82   0.069    -2996.401    109.7022
          ncsprize |   297.5997   498.7849     0.60   0.551    -680.4812    1275.681
          pcsprize |   550.5243   604.4434     0.91   0.362    -634.7452    1735.794
            top_ii |   2178.929   526.7492     4.14   0.000     1146.012    3211.846
         middle_ii |   790.3713   543.3837     1.45   0.146    -275.1647    1855.907
         bottom_ii |   1450.102   489.5364     2.96   0.003      490.157    2410.048
             _cons |  -4296.211   1900.559    -2.26   0.024     -8023.07   -569.3534
------------------------------------------------------------------------------------

. 
. vif

    Variable |       VIF       1/VIF  
-------------+----------------------
  home_wages |      6.92    0.144466
  away_wages |      6.51    0.153688
totalhomef~s |      5.55    0.180119
totalawayf~s |      5.32    0.188087
    homerank |      4.45    0.224529
      top_ii |      3.41    0.293323
 goalaverage |      2.79    0.358097
    awayrank |      2.79    0.358146
   bottom_ii |      2.76    0.362598
   middle_ii |      1.92    0.521630
 substitutes |      1.63    0.612711
    humidity |      1.60    0.624036
outcomeunc~y |      1.55    0.643686
      satnig |      1.50    0.667993
      sunnig |      1.46    0.683774
        rain |      1.42    0.706386
    distance |      1.42    0.706423
homeunempl~t |      1.42    0.706665
 temperature |      1.38    0.724711
      sateve |      1.36    0.732709
        noon |      1.36    0.735829
         fog |      1.32    0.759600
 working_day |      1.29    0.773533
     rivalry |      1.29    0.777392
away_promo~n |      1.24    0.803445
      suneve |      1.22    0.820392
home_promo~n |      1.22    0.821023
     fixture |      1.22    0.822899
       storm |      1.20    0.830934
      sataft |      1.09    0.920222
    ncsprize |      1.08    0.925498
    pcsprize |      1.07    0.935603
        snow |      1.05    0.949790
-------------+----------------------
    Mean VIF |      2.21

. 
end of do-file

. clear

. log close
      name:  <unnamed>
       log:  C:\Users\franc\OneDrive - Leeds Beckett University\Documents\Francesco organised\Rese
> arch\Competitive intensity\Fan expectations\2020\POS One\Resubmission\S4 VIF_edited.log
  log type:  text
 closed on:  18 Nov 2021, 16:19:10
--------------------------------------------------------------------------------------------------
